# Supplementary material for: Evaluating significance of European-associated index SNPs in the East Asian population for 31 complex phenotypes
Source: BMC Genomics. 2023 Jun 13;24:324. doi: 10.1186/s12864-023-09425-y (PMC10265896; doi:10.1186/s12864-023-09425-y)
Supplement: Supplementary file 2 — Additional file 2: Table S2. Summary statistics of those selected SNPs. [file 12864_2023_9425_MOESM2_ESM.xlsx]

## Sheet: RA
	SNP	k	CHR.x	POS.x	INC_ALLELE.x	DEC_ALLELE.x	P.x	BETA.x	SE.x	Z.x	N.x	MAF.x	CHR.y	POS.y	INC_ALLELE.y	DEC_ALLELE.y	P.y	BETA.y	SE.y	N.y	Z.y	MAF.y
1	rs10790268	f01	11	118729391	A	G	0.0632764	-0.040822	0.0219799	-1.85724	58284	0.1071	11	118729391	A	G	3.3e-15	-0.154589	0.0208972	58284	-7.77706	0.1889
2	rs10796038	f01	10	6397964	A	G	0.628432	-0.0100503	0.020768	-0.483934	58284	0.122	10	6397964	A	G	2e-09	-0.110766	0.0201881	58284	-5.7724	0.1759
3	rs10972201	f01	9	34707373	A	G	0.066241	0.0487902	0.0265627	1.83679	58284	0.07044	9	34707373	A	G	1.8e-13	0.115342	0.0158781	58284	7.69723	0.3082
4	rs11085727	f01	19	10466123	T	C	1	0	0.013727	0	58284	0.4306	19	10466123	T	C	6.6e-11	-0.110761	0.0172044	58284	-6.77349	0.2704
5	rs1177205	f01	2	61075111	A	T	0.344668	-0.0202027	0.0213789	-0.944982	58284	0.1141	2	61075111	A	T	1.9e-08	-0.0824405	0.016643	58284	-5.01001	0.4473
6	rs12086096	f01	1	113856853	A	G	0.60909	-0.0100503	0.0196537	-0.511372	58284	0.1389	1	113856853	A	G	6.5e-17	0.147795	0.0174497	58284	8.99752	0.2227
7	rs1830873	f01	6	33620397	G	C	0.0552764	0.0295588	0.0154217	1.9167	58284	0.2639	6	33620397	G	C	4.6e-37	0.198316	0.0147013	58284	13.5261	0.4543
8	rs211453	f01	6	33330131	T	G	0.165109	-0.0202027	0.0145543	-1.38809	58284	0.3214	6	33330131	T	G	2.2e-32	0.189446	0.0147013	58284	12.9662	0.3569
9	rs2178899	f01	6	31606756	A	T	0.377135	-0.0512933	0.0580774	-0.883188	58284	0.01389	6	31606756	A	T	7e-53	0.405468	0.0272367	58284	14.8867	0.1163
10	rs2278442	f01	19	10444826	A	G	0.194575	-0.0202027	0.0155745	-1.29716	58284	0.256	19	10444826	A	G	2.3e-08	0.0931488	0.0161657	58284	5.89582	0.3419
11	rs2476602	f01	1	114396955	A	G	1	0	0.0263921	0	58284	0.07143	1	114396955	A	G	9.9e-16	-0.129662	0.0176002	58284	-7.91252	0.2256
12	rs2523992	f01	6	30075103	T	G	0.0502691	-0.0618754	0.0316067	-1.95767	58284	0.04861	6	30075103	T	G	1.9e-09	-0.119915	0.0201881	58284	-6.33212	0.1193
13	rs2922996	f01	6	31337207	G	C	0.201334	0.0198026	0.0154979	1.27776	58284	0.2599	6	31337207	G	C	2.7e-22	-0.140881	0.0147499	58284	-10.2254	0.4205
14	rs2975046	f01	6	29915149	A	G	1	0	0.0162212	0	58284	0.2272	6	29915149	A	G	3e-13	0.147802	0.0238994	58284	6.56937	0.1918
15	rs3094165	f01	6	29833541	A	G	0.526487	-0.0100503	0.0158678	-0.633377	58284	0.2421	6	29833541	A	G	5.8e-21	-0.154584	0.0180147	58284	-9.02147	0.3171
16	rs3130594	f01	6	33024324	G	C	0.472407	0.00995033	0.0138474	0.718568	58284	0.4048	6	33024324	G	C	3.2e-11	0.292669	0.0437302	58284	6.69262	0.09245
17	rs440841	f01	6	33019643	T	G	1	0	0.0145783	0	58284	0.3194	6	33019643	T	G	7.9e-108	-0.356675	0.0145812	58284	-24.4612	0.4602
18	rs4673266	f01	2	204634569	A	T	0.0653796	-0.040822	0.0221539	-1.84265	58284	0.1052	2	204634569	A	T	4.5e-11	-0.110761	0.0172044	58284	-6.77349	0.2525
19	rs4692059	f01	4	26072751	T	C	0.0987597	0.0295588	0.0179047	1.6509	58284	0.1746	4	26072751	T	C	2.1e-08	0.0850141	0.0140459	58284	6.13545	0.4175
20	rs4711222	f01	6	30533275	T	C	0.674827	0.00995033	0.0237177	0.419533	58284	0.09028	6	30533275	T	C	2.4e-31	-0.223112	0.0191416	58284	-11.6575	0.2654
21	rs4711363	f01	6	33852948	A	G	0.253785	0.0295588	0.0259014	1.1412	58284	0.0744	6	33852948	A	G	8.9e-15	0.130115	0.0177534	58284	7.87241	0.3221
22	rs4713424	f01	6	31002742	A	G	0.0653796	-0.040822	0.0221539	-1.84265	58284	0.1052	6	31002742	A	G	4.7e-17	-0.287686	0.0304456	58284	-9.44905	0.08946
23	rs4713602	f01	6	32965889	A	C	0.0550731	-0.0512933	0.0267389	-1.9183	58284	0.06944	6	32965889	A	C	4.8e-08	-0.110759	0.022946	58284	-5.07862	0.2107
24	rs537544	f01	10	8108382	T	C	0.513426	0.00995033	0.0152259	0.653512	58284	0.2748	10	8108382	T	C	8e-11	-0.110761	0.0172044	58284	-6.77349	0.3797
25	rs56111157	f01	6	31571894	A	G	0.176532	-0.0304592	0.0225372	-1.35151	58284	0.1012	6	31571894	A	G	3.3e-09	-0.314704	0.0522435	58284	-6.02392	0.1123
26	rs56297443	f01	6	32832037	T	C	0.350276	-0.0202027	0.0216291	-0.934053	58284	0.1111	6	32832037	T	C	8.1e-12	0.559631	0.0813938	58284	6.87541	0.01392
27	rs624988	f01	1	117263790	T	C	0.143824	-0.0202027	0.0138214	-1.4617	58284	0.4097	1	117263790	T	C	4.6e-08	0.0850141	0.0140459	58284	6.13545	0.4115
28	rs6450	f01	6	32006797	A	G	1	0	0.0227369	0	58284	0.09921	6	32006797	A	G	3.1e-08	0.270035	0.0486454	58284	5.55093	0.02485
29	rs6457707	f01	6	33024224	A	G	0.57177	0.00995033	0.0175973	0.565446	58284	0.1825	6	33024224	A	G	6.6e-29	-0.248464	0.0230572	58284	-10.7759	0.1958
30	rs6457718	f01	6	33103827	A	G	0.480672	0.00995033	0.0141095	0.705223	58284	0.3661	6	33103827	A	G	1.3e-32	0.179931	0.0148234	58284	12.2996	0.4642
31	rs6922309	f01	6	31321238	G	C	0.733176	0.00995033	0.029188	0.340904	58284	0.05754	6	31321238	G	C	1.4e-20	0.336475	0.0365053	58284	9.21707	0.09443
32	rs707937	f01	6	31731014	G	C	0.45989	-0.0100503	0.0135994	-0.739029	58284	0.4861	6	31731014	G	C	4.3e-14	-0.154589	0.0208972	58284	-7.77706	0.2137
33	rs71411040	f01	15	70001013	T	C	0.355263	0.0487902	0.0527787	0.92443	58284	0.01687	15	70001013	T	C	1.4e-12	0.189447	0.027321	58284	6.97708	0.07555
34	rs773566	f01	1	113821584	T	C	0.175767	0.0198026	0.0146263	1.3539	58284	0.3155	1	113821584	T	C	4.8e-12	-0.110761	0.0172044	58284	-6.77349	0.4195
35	rs9260918	f01	6	29948751	T	C	1	0	0.0344112	0	58284	0.04067	6	29948751	T	C	6.2e-12	-0.210579	0.0281995	58284	-7.47252	0.09443
36	rs9267812	f01	6	32128394	T	C	0.152701	0.0198026	0.0138474	1.43006	58284	0.4048	6	32128394	T	C	1.8e-73	0.385259	0.0208362	58284	18.49	0.1412
37	rs9310852	f01	3	27784997	A	G	0.0697821	-0.0304592	0.0167975	-1.81332	58284	0.2063	3	27784997	A	G	3.2e-08	-0.0824405	0.016643	58284	-5.01001	0.4622
38	rs9393949	f01	6	29187282	A	T	0.194688	-0.0304592	0.0234873	-1.29683	58284	0.09226	6	29187282	A	T	3.5e-18	-0.301111	0.0345259	58284	-8.72115	0.02982
39	rs9394156	f01	6	33575097	T	G	0.07436	0.0392207	0.0219799	1.78439	58284	0.1071	6	33575097	T	G	3.3e-09	0.158467	0.028014	58284	5.90828	0.05964
40	rs9469591	f01	6	33782040	T	C	0.296981	-0.0202027	0.0193711	-1.04293	58284	0.1438	6	33782040	T	C	9.6e-09	0.130119	0.0245265	58284	5.69841	0.1243
41	rs10364	f11	6	32780572	T	C	2.22045e-16	-0.150823	0.0181934	-8.28996	58284	0.1677	6	32780572	T	C	1.3e-22	0.239014	0.0241221	58284	9.90863	0.1571
42	rs1055566	f11	6	31439987	T	C	1.54396e-05	-0.0618754	0.0143153	-4.32232	58284	0.3433	6	31439987	T	C	2.1e-20	-0.154588	0.0149225	58284	-10.8909	0.3708
43	rs10985070	f11	9	123636121	A	C	5.32348e-06	-0.0618754	0.0135942	-4.55162	58284	0.499	9	123636121	A	C	1.7e-08	-0.0824405	0.016643	58284	-5.01001	0.4344
44	rs11102645	f11	1	114063190	A	T	0.0329331	0.0295588	0.0138585	2.1329	58284	0.4028	1	114063190	A	T	3.7e-12	0.138382	0.0198881	58284	7.46274	0.1789
45	rs11102694	f11	1	114426001	A	G	0.00335471	-0.040822	0.0139171	-2.93322	58284	0.3929	1	114426001	A	G	2.6e-66	0.329303	0.0202715	58284	16.2447	0.2048
46	rs1122553	f11	6	33798524	A	C	0.00874999	-0.0618754	0.0236015	-2.62167	58284	0.09127	6	33798524	A	C	2.6e-10	-0.129662	0.0204191	58284	-6.8202	0.17
47	rs11751928	f11	6	28335378	T	C	3.21957e-06	0.0861777	0.0185078	4.65629	58284	0.1607	6	28335378	T	C	7.6e-19	-0.197899	0.0249078	58284	-7.96743	0.172
48	rs11758136	f11	6	29764647	A	G	0	-0.446287	0.0233751	-19.0924	58284	0.09325	6	29764647	A	G	6.4e-09	-0.314704	0.0522435	58284	-6.02392	0.04076
49	rs12211782	f11	6	30984878	T	C	0.000215848	-0.0512933	0.0138641	-3.69971	58284	0.4018	6	30984878	T	C	1.7e-19	-0.154584	0.0180147	58284	-9.02147	0.2654
50	rs12232497	f11	17	38040119	T	C	1.15463e-14	-0.116534	0.0150941	-7.72047	58284	0.2827	17	38040119	T	C	3.6e-09	-0.0922765	0.0139435	58284	-6.76379	0.4722
51	rs12234159	f11	6	31424086	T	C	0	-0.356675	0.0276747	-12.8881	58284	0.06448	6	31424086	T	C	1.5e-15	-0.301104	0.0377347	58284	-7.97952	0.01193
52	rs12729894	f11	1	114481962	T	G	0.0204265	0.0392207	0.016917	2.31842	58284	0.2024	1	114481962	T	G	7.4e-15	-0.129662	0.0176002	58284	-7.91252	0.4692
53	rs12764378	f11	10	63800004	A	G	5.06396e-08	0.10436	0.019152	5.44905	58284	0.1478	10	63800004	A	G	1.9e-13	0.122556	0.0179092	58284	7.31623	0.2445
54	rs13201129	f11	6	30601067	T	C	2.78078e-05	-0.0833816	0.0198968	-4.19071	58284	0.1349	6	30601067	T	C	1.5e-20	-0.184616	0.0213983	58284	-8.70767	0.1899
55	rs13330176	f11	16	86019087	A	T	2.41718e-12	0.0953102	0.0136002	7.00802	58284	0.4851	16	86019087	A	T	9e-09	0.108178	0.0204191	58284	5.55014	0.2396
56	rs13426947	f11	2	191933254	A	G	0	0.122218	0.0144191	8.47609	58284	0.3333	2	191933254	A	G	2.4e-12	0.122556	0.020062	58284	6.53116	0.1909
57	rs137687	f11	22	39740078	A	G	2.50985e-05	-0.105361	0.025003	-4.21391	58284	0.08036	22	39740078	A	G	1.4e-09	-0.0922768	0.016826	58284	-5.60505	0.4374
58	rs14365	f11	6	31635710	T	C	0	0.14842	0.0148666	9.98343	58284	0.2976	6	31635710	T	C	7.5e-18	-0.154584	0.0180147	58284	-9.02147	0.2237
59	rs151719	f11	6	32903900	T	C	0	0.173953	0.0162212	10.7238	58284	0.2272	6	32903900	T	C	4.8e-38	0.24686	0.01994	58284	12.3801	0.2276
60	rs154973	f11	6	32900642	T	C	0.0005249	0.122218	0.0352444	3.46772	58284	0.03869	6	32900642	T	C	2.7e-34	-0.37106	0.0296102	58284	-12.5316	0.1093
61	rs154977	f11	6	32900018	G	C	0	0.239017	0.0173087	13.809	58284	0.1905	6	32900018	G	C	5.6e-64	0.314812	0.0186289	58284	16.8991	0.3002
62	rs1571878	f11	6	167540842	T	C	0	-0.248461	0.0136123	-18.2528	58284	0.4742	6	167540842	T	C	4.9e-15	-0.110762	0.0144164	58284	-8.08343	0.4215
63	rs1611627	f11	6	29797782	T	C	5.65881e-12	0.0953102	0.0138372	6.88799	58284	0.4067	6	29797782	T	C	1.3e-21	0.147796	0.0153326	58284	10.2398	0.3728
64	rs1704998	f11	6	33204861	A	C	7.10597e-10	0.14842	0.0240797	6.16371	58284	0.0873	6	33204861	A	C	8.3e-54	0.343588	0.0217239	58284	15.8162	0.1183
65	rs17179220	f11	6	29821235	A	G	0.00926666	0.0953102	0.0366288	2.60206	58284	0.03571	6	29821235	A	G	2.1e-13	0.307487	0.0430864	58284	7.13647	0.02386
66	rs17206126	f11	6	32665115	T	C	0	0.625938	0.0487419	12.8419	58284	0.01984	6	32665115	T	C	4e-47	0.920289	0.0639825	58284	14.3833	0.02982
67	rs17207986	f11	6	32079567	T	C	4.58952e-07	0.10436	0.0206952	5.04272	58284	0.123	6	32079567	T	C	7.4e-20	0.329306	0.0347989	58284	9.46304	0.04473
68	rs17351888	f11	6	29519173	T	C	0.0129997	-0.162519	0.0654321	-2.48378	58284	0.01091	6	29519173	T	C	1.7e-14	-0.261364	0.0331768	58284	-7.87793	0.04771
69	rs17576984	f11	6	32212985	T	C	0	-0.314711	0.0161961	-19.4312	58284	0.2282	6	32212985	T	C	2.8e-60	-0.527628	0.0305615	58284	-17.2646	0.09443
70	rs17847933	f11	6	33165780	G	C	0	0.494696	0.0336339	14.7082	58284	0.04266	6	33165780	G	C	3.8e-10	0.246854	0.0396302	58284	6.22909	0.05964
71	rs187764	f11	6	32902114	T	C	8.79297e-14	-0.235722	0.0316067	-7.45798	58284	0.04861	6	32902114	T	C	4e-36	-0.47803	0.0373988	58284	-12.7821	0.06561
72	rs1893592	f11	21	43855067	A	C	6.66134e-16	0.122218	0.0151582	8.06282	58284	0.2788	21	43855067	A	C	9.8e-09	0.100837	0.0183937	58284	5.67368	0.2763
73	rs206019	f11	6	32180241	T	C	0	-0.210721	0.0148099	-14.2283	58284	0.3016	6	32180241	T	C	9.8e-67	0.385259	0.0208362	58284	18.49	0.1054
74	rs206776	f11	6	32953711	T	C	6.11209e-06	-0.0618754	0.0136818	-4.52247	58284	0.4435	6	32953711	T	C	3.3e-42	-0.235715	0.0193842	58284	-12.1606	0.3131
75	rs2072633	f11	6	31919578	A	G	1.84297e-14	0.10436	0.0136215	7.6614	58284	0.4683	6	31919578	A	G	4.2e-145	-0.415515	0.0154655	58284	-26.8673	0.3499
76	rs2076536	f11	6	32339348	T	C	0	0.14842	0.0146015	10.1647	58284	0.3175	6	32339348	T	C	1e-250	0.636574	0.0189051	58284	33.6722	0.335
77	rs2105325	f11	1	173349725	A	C	5.2281e-09	-0.127833	0.0218902	-5.83974	58284	0.1081	1	173349725	A	C	1e-08	-0.101664	0.0170131	58284	-6.1929	0.2455
78	rs2157333	f11	6	32392591	T	C	0.000332957	0.0487902	0.0135974	3.58821	58284	0.4891	6	32392591	T	C	1e-250	0.636574	0.0189051	58284	33.6722	0.3091
79	rs2233434	f11	6	44232920	A	G	0	-0.210721	0.018281	-11.5268	58284	0.1657	6	44232920	A	G	3.3e-08	-0.287687	0.0508502	58284	-5.65744	0.0497
80	rs2234067	f11	6	36355654	A	C	7.46275e-10	-0.198451	0.0322372	-6.15595	58284	0.04663	6	36355654	A	C	4.1e-08	-0.119913	0.0232071	58284	-5.50838	0.1352
81	rs2240336	f11	1	17674402	T	C	0	-0.162519	0.0139693	-11.634	58284	0.3849	1	17674402	T	C	1.4e-09	-0.101664	0.0170131	58284	-6.1929	0.4145
82	rs2256175	f11	6	31380449	T	C	7.18248e-12	-0.0943107	0.01376	-6.85398	58284	0.4226	6	31380449	T	C	6.2e-54	-0.248464	0.016254	58284	-15.2861	0.4652
83	rs241434	f11	6	32798789	T	C	0	0.157004	0.0157182	9.98869	58284	0.249	6	32798789	T	C	1.4e-31	-0.223112	0.0191416	58284	-11.6575	0.2227
84	rs2451258	f11	6	159506600	T	C	5.33352e-07	0.139762	0.0278748	5.01391	58284	0.06349	6	159506600	T	C	6.6e-10	0.100833	0.0161657	58284	6.45564	0.3479
85	rs2516490	f11	6	31487222	T	C	0	0.24686	0.0193711	12.7437	58284	0.1438	6	31487222	T	C	1.1e-41	-0.314707	0.0243138	58284	-12.9437	0.1869
86	rs2516491	f11	6	31485101	A	C	0.000458808	-0.0943107	0.0269173	-3.50372	58284	0.06845	6	31485101	A	C	7.4e-13	-0.119913	0.0174001	58284	-7.34672	0.2525
87	rs2517584	f11	6	30205599	A	C	0.0205957	-0.0512933	0.0221539	-2.31532	58284	0.1052	6	30205599	A	C	2.5e-11	-0.22311	0.0319294	58284	-6.98866	0.07952
88	rs2523668	f11	6	31438096	A	C	2.00903e-09	-0.162519	0.0270997	-5.99708	58284	0.06746	6	31438096	A	C	1.2e-134	0.482426	0.0189051	58284	25.5183	0.1342
89	rs2530696	f11	6	30976496	A	T	0.00330485	-0.0618754	0.0210614	-2.93786	58284	0.1181	6	30976496	A	T	6.2e-27	0.246856	0.0239334	58284	10.3145	0.1461
90	rs2561477	f11	5	102608924	A	G	0.00885227	-0.040822	0.0155946	-2.61771	58284	0.255	5	102608924	A	G	5.2e-10	-0.101664	0.0170131	58284	-6.1929	0.3022
91	rs2567281	f11	6	33047898	A	C	0	-0.34249	0.0371283	-9.22451	58284	0.03472	6	33047898	A	C	2.8e-32	-0.37106	0.0296102	58284	-12.5316	0.08151
92	rs28383322	f11	6	32592796	T	C	0	-0.478036	0.019046	-25.0989	58284	0.1498	6	32592796	T	C	2.2e-136	-0.776529	0.0333215	58284	-23.3042	0.2356
93	rs28411352	f11	1	38278579	T	C	1.93623e-13	0.122218	0.0166213	7.35306	58284	0.2123	1	38278579	T	C	5.2e-09	0.100832	0.0206024	58284	5.06543	0.2505
94	rs2844512	f11	6	31409566	G	C	0	0.139762	0.0139625	10.0098	58284	0.3859	6	31409566	G	C	4.1e-23	0.147795	0.0174497	58284	8.99752	0.4523
95	rs2844698	f11	6	30931245	T	C	1.42553e-13	-0.116534	0.0157607	-7.39395	58284	0.247	6	30931245	T	C	1.3e-43	0.223112	0.0163321	58284	13.6629	0.3489
96	rs2854027	f11	6	33180045	T	C	0.00181143	-0.0618754	0.0198349	-3.11952	58284	0.1359	6	33180045	T	C	2.5e-48	-0.328501	0.0246497	58284	-13.3269	0.175
97	rs2857107	f11	6	32785515	T	C	0	0.198851	0.0175973	11.3001	58284	0.1825	6	32785515	T	C	4.7e-70	-0.510821	0.0255315	58284	-20.0077	0.1372
98	rs2857702	f11	6	31577283	G	C	0	-0.385662	0.0173087	-22.2814	58284	0.1905	6	31577283	G	C	4.9e-159	-0.494293	0.0207514	58284	-23.8199	0.2336
99	rs2859094	f11	6	32700233	T	G	0	-0.314711	0.0211391	-14.8876	58284	0.1171	6	32700233	T	G	1.2e-84	-0.446284	0.0239334	58284	-18.6471	0.1501
100	rs28895051	f11	6	32416909	G	C	1.33227e-15	0.239017	0.0299273	7.98659	58284	0.05456	6	32416909	G	C	3.8e-37	0.262364	0.0196329	58284	13.3635	0.1809
101	rs2894381	f11	6	32682228	A	G	0	-0.18633	0.0136251	-13.6755	58284	0.4663	6	32682228	A	G	2.2e-154	-0.562117	0.0225902	58284	-24.8834	0.2505
102	rs28986291	f11	6	29536465	T	C	0	0.182322	0.0219799	8.29493	58284	0.1071	6	29536465	T	C	1.1e-11	-0.235717	0.0353536	58284	-6.66756	0.04672
103	rs2905758	f11	6	31022799	T	C	2.42103e-06	0.076961	0.0163237	4.71467	58284	0.2232	6	31022799	T	C	5.8e-21	0.262368	0.0274991	58284	9.54082	0.1213
104	rs29232	f11	6	29611431	T	C	9.32587e-15	-0.105361	0.013598	-7.74825	58284	0.4881	6	29611431	T	C	1.2e-16	-0.129665	0.0145812	58284	-9.55078	0.3588
105	rs3087243	f11	2	204738919	A	G	8.87734e-12	-0.105361	0.0154406	-6.82362	58284	0.2629	2	204738919	A	G	9.2e-20	-0.129662	0.0176002	58284	-7.91252	0.4702
106	rs3095150	f11	6	30932532	T	C	2.22045e-15	-0.116534	0.0146901	-7.93284	58284	0.3105	6	30932532	T	C	5.7e-29	0.179931	0.0148234	58284	12.2996	0.3996
107	rs3117434	f11	6	29263750	A	G	1.50005e-07	-0.0725707	0.0138163	-5.25255	58284	0.4107	6	29263750	A	G	2.3e-09	-0.129662	0.0204191	58284	-6.8202	0.171
108	rs3128935	f11	6	32972404	T	C	2.33532e-05	0.076961	0.0181934	4.23015	58284	0.1677	6	32972404	T	C	1.6e-14	0.385262	0.051888	58284	7.42488	0.04573
109	rs3128947	f11	6	32965062	A	G	0	-0.430783	0.0255893	-16.8345	58284	0.07639	6	32965062	A	G	2e-115	-0.462039	0.0200972	58284	-22.9901	0.1789
110	rs3128948	f11	6	32965085	A	G	3.10862e-15	0.165514	0.0209923	7.88453	58284	0.119	6	32965085	A	G	1.7e-54	0.300104	0.0207208	58284	14.4833	0.1789
111	rs3129137	f11	6	29130276	T	C	0.0015663	-0.0512933	0.0162212	-3.16211	58284	0.2272	6	29130276	T	C	2.1e-10	-0.101664	0.0170131	58284	-6.1929	0.2773
112	rs3129967	f11	6	32381461	T	C	0.00684083	-0.040822	0.0150941	-2.7045	58284	0.2827	6	32381461	T	C	1e-250	-0.634875	0.0192621	58284	-32.9599	0.2962
113	rs3130183	f11	6	33023996	A	T	0	0.223144	0.0139054	16.0473	58284	0.3948	6	33023996	A	T	3e-32	-0.235715	0.0193842	58284	-12.1606	0.4761
114	rs3130378	f11	6	30323895	A	T	1.58464e-05	-0.162519	0.0376499	-4.31658	58284	0.03373	6	30323895	A	T	4.8e-23	0.189445	0.0190621	58284	9.99995	0.2147
115	rs3130920	f11	6	31457959	G	C	0	-0.18633	0.0199594	-9.33544	58284	0.1339	6	31457959	G	C	2.2e-64	-0.385666	0.0225236	58284	-17.1226	0.1233
116	rs3131059	f11	6	30763004	T	C	2.48919e-05	-0.0618754	0.0146771	-4.21578	58284	0.3115	6	30763004	T	C	4.5e-13	-0.11076	0.0142552	58284	-8.17482	0.3668
117	rs3132489	f11	6	31242674	T	C	1.10132e-07	0.076961	0.0144959	5.30916	58284	0.3264	6	31242674	T	C	3e-75	0.292671	0.0152345	58284	19.211	0.4841
118	rs3132947	f11	6	32176782	T	G	0	-0.385662	0.0166501	-23.1628	58284	0.2113	6	32176782	T	G	9.5e-42	-0.274435	0.0201501	58284	-13.6196	0.1918
119	rs3132949	f11	6	32195935	T	C	0	-0.150823	0.0151416	-9.96085	58284	0.2798	6	32195935	T	C	1.8e-166	0.488581	0.017275	58284	28.2824	0.3648
120	rs3135198	f11	6	32991358	T	C	0.0258684	-0.0304592	0.01367	-2.22818	58284	0.4474	6	32991358	T	C	1.8e-14	-0.119913	0.0174001	58284	-7.34672	0.3091
121	rs34087996	f11	6	31329062	A	C	6.41509e-06	0.0861777	0.0190987	4.51223	58284	0.1488	6	31329062	A	C	5.3e-17	0.254643	0.0314369	58284	8.10011	0.08946
122	rs35085781	f11	6	33015421	T	C	0.00718365	0.131028	0.0487419	2.68821	58284	0.01984	6	33015421	T	C	1.4e-18	-0.261368	0.0300467	58284	-8.69862	0.07853
123	rs35122968	f11	6	32682199	T	C	3.81017e-06	0.0953102	0.0206233	4.62148	58284	0.124	6	32682199	T	C	4e-236	-0.79851	0.0226907	58284	-35.191	0.07555
124	rs35590025	f11	6	30992111	T	G	0.0172163	0.0487902	0.0204824	2.38206	58284	0.126	6	30992111	T	G	9.5e-102	0.553884	0.0264134	58284	20.9698	0.05964
125	rs35735140	f11	6	31320849	T	C	0	0.19062	0.0190987	9.9808	58284	0.1488	6	31320849	T	C	6.8e-61	-0.446283	0.02815	58284	-15.8539	0.05467
126	rs35776718	f11	6	32972903	A	G	2.66107e-11	-0.116534	0.0174865	-6.6642	58284	0.1855	6	32972903	A	G	9.6e-48	0.300104	0.0207208	58284	14.4833	0.1431
127	rs35855550	f11	6	32418722	A	G	0	0.631272	0.0475935	13.2638	58284	0.02083	6	32418722	A	G	3.8e-50	1.01524	0.0683101	58284	14.8621	0.01292
128	rs3749946	f11	6	31448862	A	C	0	-0.314711	0.0265627	-11.8478	58284	0.07044	6	31448862	A	C	4e-23	-0.328504	0.035488	58284	-9.25678	0.07256
129	rs3763258	f11	6	33773744	A	G	0	-0.18633	0.0142771	-13.0509	58284	0.3472	6	33773744	A	G	1.1e-31	-0.184612	0.0154655	58284	-12.0481	0.2714
130	rs3778754	f11	7	128575552	G	C	3.60227e-08	0.10436	0.0189425	5.50932	58284	0.1518	7	128575552	G	C	1.8e-11	0.100834	0.0160206	58284	6.5141	0.4722
131	rs3819720	f11	6	32804570	A	G	0	-0.356675	0.0167082	-21.3472	58284	0.2093	6	32804570	A	G	1.2e-121	0.378437	0.0157845	58284	23.9751	0.3499
132	rs3887152	f11	6	31176335	T	C	2.82929e-12	0.10436	0.0149385	6.98596	58284	0.2927	6	31176335	T	C	3e-53	0.239011	0.0160747	58284	14.8691	0.3698
133	rs3892710	f11	6	32682862	T	C	0	-0.430783	0.0304537	-14.1455	58284	0.05258	6	32682862	T	C	1.9e-23	0.198321	0.0187506	58284	10.605	0.163
134	rs395671	f11	6	33553677	G	C	9.43206e-08	-0.0725707	0.0135968	-5.33734	58284	0.4901	6	33553677	G	C	9.1e-09	-0.0922768	0.016826	58284	-5.60505	0.4543
135	rs41267090	f11	6	31848440	A	T	0.00456859	-0.0725707	0.0255893	-2.83598	58284	0.07639	6	31848440	A	T	8e-28	-0.527624	0.0520651	58284	-10.1341	0.0497
136	rs4239702	f11	20	44749251	T	C	1.24534e-07	-0.0725707	0.013727	-5.28671	58284	0.4306	20	44749251	T	C	4.2e-14	-0.129661	0.0174001	58284	-8.00354	0.2873
137	rs4360170	f11	6	31430359	A	G	0	0.307485	0.0183254	16.7792	58284	0.1647	6	31430359	A	G	5.5e-22	0.350654	0.0359894	58284	9.74333	0.0835
138	rs4452313	f11	3	17047032	A	T	0.00278117	-0.040822	0.0136485	-2.99094	58284	0.4554	3	17047032	A	T	2.7e-10	-0.101664	0.0170131	58284	-6.1929	0.3082
139	rs4713460	f11	6	31347798	A	G	0.000201948	-0.0512933	0.0138013	-3.71657	58284	0.4137	6	31347798	A	G	9e-12	0.108174	0.0182293	58284	6.21683	0.2962
140	rs4936059	f11	11	128502496	A	G	1.19591e-09	-0.0833816	0.0137123	-6.08079	58284	0.4345	11	128502496	A	G	4.6e-08	-0.0922768	0.016826	58284	-5.60505	0.34
141	rs518287	f11	6	32072211	A	C	7.15221e-06	0.131028	0.029188	4.48911	58284	0.05754	6	32072211	A	C	8.6e-20	0.657522	0.0726234	58284	9.05384	0.01789
142	rs55945621	f11	2	65615354	A	G	9.50677e-11	-0.0943107	0.0145663	-6.47459	58284	0.3204	2	65615354	A	G	1.1e-09	-0.101664	0.0170131	58284	-6.1929	0.2972
143	rs55989342	f11	6	33025045	A	G	1.03192e-06	-0.139262	0.0285055	-4.88545	58284	0.06052	6	33025045	A	G	1.1e-13	-0.400474	0.0535001	58284	-7.48554	0.04175
144	rs56144236	f11	6	32720219	A	G	0	-0.287682	0.0260615	-11.0386	58284	0.07341	6	32720219	A	G	8.9e-11	-0.371059	0.0552732	58284	-6.71326	0.02386
145	rs57912571	f11	6	32750921	A	G	2.27556e-07	0.207014	0.0400005	5.17529	58284	0.02976	6	32750921	A	G	3.3e-150	-0.891596	0.0307724	58284	-28.9739	0.02584
146	rs58667488	f11	6	32431785	A	C	0	-0.693147	0.0165646	-41.845	58284	0.2143	6	32431785	A	C	1.7e-11	-0.371061	0.0594213	58284	-6.24462	0.01789
147	rs592390	f11	18	12822314	T	C	8.11857e-10	0.122218	0.0198968	6.14259	58284	0.1349	18	12822314	T	C	3.8e-09	0.0931437	0.0163135	58284	5.84243	0.4771
148	rs594223	f11	6	33667965	T	G	0.0275562	-0.0618754	0.0280799	-2.20355	58284	0.0625	6	33667965	T	G	1e-11	0.138384	0.0220052	58284	6.74477	0.1302
149	rs597723	f11	6	33694079	T	C	3.02638e-05	0.182322	0.0437068	4.17147	58284	0.0248	6	33694079	T	C	2.4e-13	-0.140876	0.0206554	58284	-7.30187	0.2008
150	rs60733400	f11	1	2516781	A	G	0	-0.116534	0.0136152	-8.5591	58284	0.4722	1	2516781	A	G	1.3e-09	-0.101663	0.0140976	58284	-7.47364	0.3141
151	rs61117627	f11	6	138243700	A	G	2.32636e-12	0.285179	0.0406622	7.01338	58284	0.02877	6	138243700	A	G	2.4e-18	0.350662	0.0396022	58284	8.85448	0.02485
152	rs617328	f11	6	138000398	A	G	0.0368635	0.0487902	0.0233751	2.08727	58284	0.09325	6	138000398	A	G	1e-08	-0.0922768	0.016826	58284	-5.60505	0.3052
153	rs62097857	f11	18	12857758	A	G	2.81586e-05	0.19062	0.0455173	4.18787	58284	0.02282	18	12857758	A	G	8.9e-09	0.239007	0.0421122	58284	5.67572	0.0338
154	rs62405787	f11	6	32414473	T	C	0	-0.494296	0.0276747	-17.861	58284	0.06448	6	32414473	T	C	1.9e-44	-0.867507	0.0595956	58284	-14.5564	0.0497
155	rs62407970	f11	6	32936994	A	G	7.65048e-05	0.215111	0.0543884	3.95509	58284	0.01587	6	32936994	A	G	1.5e-86	0.512828	0.0259132	58284	19.79	0.1243
156	rs6462	f11	6	32006597	T	C	0	0.41211	0.0151416	27.2171	58284	0.2798	6	32006597	T	C	2.7e-105	0.412111	0.0202837	58284	20.3173	0.2584
157	rs6900139	f11	6	32955389	A	G	1.02508e-06	0.0861777	0.0176349	4.88676	58284	0.1815	6	32955389	A	G	1.2e-13	-0.314718	0.0420294	58284	-7.48787	0.05368
158	rs6902400	f11	6	30425276	T	C	3.69875e-05	-0.0833816	0.0202111	-4.12553	58284	0.13	6	30425276	T	C	7.2e-16	0.147797	0.0195493	58284	8.03117	0.1571
159	rs6909939	f11	6	31140518	A	G	0.000122312	-0.0725707	0.0188915	-3.84144	58284	0.1528	6	31140518	A	G	1.2e-14	0.158464	0.0216318	58284	7.65145	0.1471
160	rs6913550	f11	6	26540683	T	C	8.02245e-06	0.10436	0.0233751	4.46458	58284	0.09325	6	26540683	T	C	2.5e-08	0.100837	0.0183937	58284	5.67368	0.2396
161	rs706778	f11	10	6098949	T	C	0.0308155	0.0295588	0.0136881	2.15945	58284	0.4415	10	6098949	T	C	7.1e-12	0.100834	0.0160206	58284	6.5141	0.4135
162	rs707927	f11	6	31745518	A	G	0	-0.198451	0.020768	-9.55562	58284	0.122	6	31745518	A	G	4.6e-09	0.329299	0.0565159	58284	5.82675	0.02982
163	rs707958	f11	6	33048599	A	C	0	0.378436	0.0185078	20.4474	58284	0.1607	6	33048599	A	C	2.1e-10	-0.101663	0.0140976	58284	-7.47364	0.499
164	rs73432769	f11	6	30716170	T	C	0	-0.462035	0.0465144	-9.93317	58284	0.02183	6	30716170	T	C	2.3e-13	0.350649	0.04684	58284	7.48627	0.01789
165	rs7747188	f11	6	33842628	A	G	0.0172488	-0.040822	0.0171423	-2.38136	58284	0.1954	6	33842628	A	G	1.8e-08	0.189443	0.0337818	58284	5.6427	0.1352
166	rs7754245	f11	6	29938478	A	G	1.9762e-14	0.113329	0.0148099	7.6522	58284	0.3016	6	29938478	A	G	3.3e-08	-0.0922768	0.016826	58284	-5.60505	0.327
167	rs7763502	f11	6	30717637	A	C	2.38298e-12	0.0953102	0.0135963	7.01002	58284	0.4911	6	30717637	A	C	2.2e-30	-0.261361	0.0230572	58284	-11.3355	0.2087
168	rs7767732	f11	6	32853277	T	C	0	-0.248461	0.0171423	-14.4941	58284	0.1954	6	32853277	T	C	1.9e-118	0.438258	0.0180533	58284	24.2756	0.1819
169	rs8026898	f11	15	69991417	A	G	6.90781e-13	0.165514	0.0230482	7.18123	58284	0.09623	15	69991417	A	G	2.4e-17	0.138383	0.0154655	58284	9.59687	0.2853
170	rs8032939	f11	15	38834033	T	C	2.13163e-14	-0.105361	0.0137868	-7.64213	58284	0.4167	15	38834033	T	C	2.4e-12	-0.110761	0.0172044	58284	-6.77349	0.2416
171	rs8133843	f11	21	36738242	A	G	1.82819e-05	0.0582689	0.0135987	4.2849	58284	0.4871	21	36738242	A	G	6e-09	0.0931476	0.0185611	58284	5.13495	0.3748
172	rs8192585	f11	6	32188823	A	G	9.78551e-13	-0.400478	0.0561404	-7.1335	58284	0.01488	6	32188823	A	G	3.5e-52	0.506823	0.0322178	58284	15.731	0.03777
173	rs86715	f11	6	33480435	A	G	0.000349643	0.10436	0.029188	3.57544	58284	0.05754	6	33480435	A	G	1.1e-13	0.179931	0.0253201	58284	7.20065	0.1342
174	rs909267	f11	6	31746548	T	C	0	0.536493	0.0304537	17.6167	58284	0.05258	6	31746548	T	C	2.5e-20	0.307482	0.0338129	58284	9.0937	0.05865
175	rs9262661	f11	6	31034592	A	G	0	-0.162519	0.0168247	-9.65955	58284	0.2054	6	31034592	A	G	2.8e-24	0.215022	0.0225538	58284	9.53769	0.2435
176	rs9263717	f11	6	31096526	A	G	0.00061154	0.0487902	0.0142393	3.42644	58284	0.3512	6	31096526	A	G	2.6e-38	0.270023	0.0215156	58284	12.5503	0.2396
177	rs9264568	f11	6	31235383	T	C	2.14012e-05	-0.0725707	0.0170765	-4.24975	58284	0.1974	6	31235383	T	C	7.6e-54	-0.287685	0.0169004	58284	-17.0223	0.2207
178	rs9265169	f11	6	31289272	A	G	6.35356e-11	-0.105361	0.0161221	-6.53517	58284	0.2312	6	31289272	A	G	1.4e-35	0.231101	0.0181572	58284	12.7284	0.3449
179	rs9267325	f11	6	31461492	G	C	0.0104609	-0.116534	0.0455173	-2.56021	58284	0.02282	6	31461492	G	C	1.6e-64	-0.356674	0.0180999	58284	-19.7059	0.1491
180	rs9267548	f11	6	31675985	T	C	0	-0.562119	0.0240797	-23.3441	58284	0.0873	6	31675985	T	C	3.6e-30	-0.342493	0.0287744	58284	-11.9026	0.08748
181	rs9267860	f11	6	32196641	A	G	0	-0.430783	0.0141259	-30.4959	58284	0.3641	6	32196641	A	G	5.9e-63	-0.46204	0.02815	58284	-16.4133	0.2097
182	rs9268000	f11	6	32223531	A	C	5.5711e-13	0.10436	0.0144732	7.21057	58284	0.3284	6	32223531	A	C	1e-250	-0.597839	0.0137927	58284	-43.3446	0.34
183	rs9268909	f11	6	32432340	T	C	0	0.65752	0.0211391	31.1044	58284	0.1171	6	32432340	T	C	1.4e-49	0.788461	0.0543345	58284	14.5112	0.05567
184	rs9275183	f11	6	32654502	A	G	0	-0.462035	0.0197133	-23.4377	58284	0.1379	6	32654502	A	G	1e-250	-0.776529	0.0221968	58284	-34.9838	0.164
185	rs9275210	f11	6	32657817	T	C	0	-0.274437	0.0146901	-18.6818	58284	0.3105	6	32657817	T	C	6.2e-238	0.542327	0.0162729	58284	33.3269	0.4563
186	rs9275601	f11	6	32682664	T	C	0	-0.494296	0.0136019	-36.3402	58284	0.4831	6	32682664	T	C	9.4e-52	-0.301104	0.0171274	58284	-17.5803	0.4175
187	rs9276171	f11	6	32698918	A	G	0	0.29267	0.0178645	16.3828	58284	0.1756	6	32698918	A	G	5.8e-85	0.405465	0.0204191	58284	19.8572	0.1998
188	rs9276335	f11	6	32705596	A	G	0	0.398776	0.0200228	19.9161	58284	0.1329	6	32705596	A	G	6.6e-93	-0.371066	0.0183606	58284	-20.2098	0.2227
189	rs9276831	f11	6	32832033	A	G	0	-0.198451	0.0173436	-11.4423	58284	0.1895	6	32832033	A	G	8.4e-72	0.500774	0.0293189	58284	17.0803	0.1282
190	rs9276964	f11	6	32964967	A	G	0	-0.314711	0.0201454	-15.622	58284	0.131	6	32964967	A	G	1.5e-09	-0.110766	0.0201881	58284	-5.7724	0.2674
191	rs9277229	f11	6	33027553	T	C	5.21036e-06	-0.274437	0.0602346	-4.55613	58284	0.0129	6	33027553	T	C	4.7e-43	-0.400478	0.0304962	58284	-13.132	0.02982
192	rs9277550	f11	6	33055487	T	C	0	0.157004	0.0140106	11.2061	58284	0.379	6	33055487	T	C	4.6e-90	0.36464	0.0177225	58284	20.5751	0.3161
193	rs9277726	f11	6	33091613	T	G	1.56603e-07	-0.0725707	0.0138372	-5.24462	58284	0.4067	6	33091613	T	G	3.5e-27	0.169531	0.0150737	58284	11.5402	0.4324
194	rs9295939	f11	6	30953968	A	G	0	0.470004	0.0475935	9.87537	58284	0.02083	6	30953968	A	G	1.6e-16	0.512831	0.0623813	58284	8.22079	0.02584
195	rs9296009	f11	6	32114515	A	T	0	-0.314711	0.0180697	-17.4165	58284	0.1706	6	32114515	A	T	1e-250	-0.597836	0.0140459	58284	-42.5632	0.2336
196	rs9357094	f11	6	30167476	T	C	6.66134e-16	-0.139262	0.0172742	-8.06187	58284	0.1915	6	30167476	T	C	4.5e-60	-0.274438	0.0169004	58284	-16.2385	0.2316
197	rs9368744	f11	6	32798299	T	C	4.38972e-08	-0.139262	0.0254387	-5.47441	58284	0.07738	6	32798299	T	C	5.8e-10	0.371561	0.0581081	58284	6.39435	0.01491
198	rs9469017	f11	6	31464439	A	G	0.00664672	-0.0725707	0.0267389	-2.71404	58284	0.06944	6	31464439	A	G	1.3e-35	-0.446289	0.0356536	58284	-12.5173	0.06262
199	rs9603608	f11	13	40318819	A	C	0.00155763	0.0487902	0.0154217	3.16373	58284	0.2639	13	40318819	A	C	7.6e-11	0.100834	0.0160206	58284	6.5141	0.3439
200	rs9653442	f11	2	100825367	T	C	1.78082e-09	-0.0833816	0.0138585	-6.01663	58284	0.4028	2	100825367	T	C	3.6e-12	-0.101664	0.0170131	58284	-6.1929	0.4533
201	rs9688839	f11	6	31439659	A	G	0	-0.301105	0.0208418	-14.4472	58284	0.121	6	31439659	A	G	3.5e-08	0.189443	0.0337818	58284	5.6427	0.07356

## Sheet: AF
	SNP	k	CHR.x	POS.x	INC_ALLELE.x	DEC_ALLELE.x	P.x	BETA.x	SE.x	Z.x	N.x	MAF.x	CHR.y	POS.y	INC_ALLELE.y	DEC_ALLELE.y	P.y	BETA.y	SE.y	N.y	Z.y	MAF.y
1	rs1010225	f01	1	154792825	T	A	0.204578	0.013	0.0102474	1.26862	1030836	0.0919	1	154792825	T	A	1.77e-12	-0.0510999	0.0078	1030836	-7.02564	0.2664
2	rs11658278	f01	17	38031164	T	C	0.661689	-0.003	0.00685585	-0.437582	1030836	0.2479	17	38031164	C	T	3.465e-11	-0.0419159	0.0067	1030836	-6.61194	0.4792
3	rs1278493	f01	3	135814009	G	A	0.0817011	0.013	0.0074674	1.7409	1030836	0.1953	3	135814009	G	A	8.769e-09	0.0375317	0.0068	1030836	5.72059	0.4355
4	rs13387570	f01	2	86583192	T	C	0.503625	0.005	0.00747611	0.668797	1030836	0.1947	2	86583192	C	T	9.489e-10	-0.0492376	0.0086	1030836	-6.15116	0.1787
5	rs1979409	f01	15	73465477	G	A	0.297288	0.008	0.00767558	1.04227	1030836	0.1818	15	73465477	G	A	8.874e-10	0.039088	0.0067	1030836	6.08955	0.4793
6	rs2240331	f01	5	137780368	A	C	0.0522702	0.014	0.00721314	1.9409	1030836	0.2144	5	137780368	C	A	1.304e-17	-0.0535755	0.0067	1030836	-8.52239	0.4436
7	rs28705758	f01	4	111445696	G	A	0.697527	-0.003	0.0077188	-0.388661	1030836	0.1792	4	111445696	G	A	7.911e-13	-0.070417	0.0099	1030836	-7.15152	0.1253
8	rs297006	f01	4	112006917	G	A	0.238883	0.007	0.00594337	1.17778	1030836	0.4563	4	112006917	G	A	2.15e-13	-0.0482169	0.0071	1030836	-7.29577	0.3507
9	rs3753639	f01	1	154986091	T	C	0.176093	0.021	0.0155224	1.35288	1030836	0.0378	1	154986091	C	T	5.452e-13	0.0529013	0.0078	1030836	7.24359	0.2468
10	rs3807957	f01	7	115852846	G	A	0.274938	0.007	0.00641165	1.09176	1030836	0.3081	7	115852846	G	A	9.833e-14	0.0464529	0.0067	1030836	7.43284	0.4359
11	rs3904323	f01	13	23368834	T	C	0.126434	0.02	0.0130863	1.52832	1030836	0.0541	13	23368834	C	T	2.868e-09	0.0420777	0.0075	1030836	5.93333	0.282
12	rs464901	f01	22	18597502	T	C	0.102062	-0.011	0.00672809	-1.63494	1030836	0.2625	22	18597502	C	T	1.531e-12	-0.0473238	0.0072	1030836	-7.05556	0.3353
13	rs55734480	f01	7	14372009	G	A	0.147652	-0.009	0.00621601	-1.44787	1030836	0.3477	7	14372009	G	A	2.201e-12	-0.0510999	0.0078	1030836	-7.02564	0.2494
14	rs56180201	f01	5	173392960	G	T	0.592121	-0.004	0.00746595	-0.535765	1030836	0.1954	5	173392960	G	T	8.091e-12	0.043943	0.0068	1030836	6.88235	0.4123
15	rs56181519	f01	2	175555714	C	T	0.0931779	-0.031	0.0184648	-1.67887	1030836	0.0264	2	175555714	C	T	6.463e-18	0.0650971	0.0077	1030836	8.5974	0.2684
16	rs6590357	f01	11	128781339	C	T	0.821601	0.002	0.00886971	0.225487	1030836	0.1277	11	128781339	C	T	2.168e-09	-0.047858	0.0086	1030836	-5.97674	0.2049
17	rs6596717	f01	5	106427609	A	C	0.776434	0.002	0.00704303	0.283969	1030836	0.2292	5	106427609	C	A	3e-09	0.0387639	0.0068	1030836	5.94118	0.3951
18	rs6682872	f01	1	112462984	A	G	0.585081	-0.004	0.0073263	-0.545978	1030836	0.2055	1	112462984	G	A	3.303e-11	-0.0428852	0.0069	1030836	-6.5942	0.3791
19	rs6771054	f01	3	89489529	T	C	0.904733	-0.001	0.00835526	-0.119685	1030836	0.1472	3	89489529	C	T	2.424e-11	-0.043047	0.0068	1030836	-6.72059	0.4035
20	rs6829664	f01	4	114448656	A	G	0.149485	-0.02	0.0138758	-1.44135	1030836	0.0478	4	114448656	G	A	1.922e-13	0.0519291	0.0076	1030836	7.31579	0.2616
21	rs6896317	f01	5	142949513	T	C	0.0776588	-0.011	0.00623429	-1.76443	1030836	0.3434	5	142949513	C	T	9.374e-10	-0.0399	0.0068	1030836	-6.14706	0.3835
22	rs6904550	f01	6	149353758	T	A	0.737714	-0.002	0.00597225	-0.334882	1030836	0.4344	6	149353758	T	A	4.184e-13	0.0488609	0.0072	1030836	7.29167	0.3072
23	rs6948592	f01	7	28408309	C	T	0.244761	-0.007	0.00601804	-1.16317	1030836	0.4104	7	28408309	C	T	9.988e-10	-0.0405456	0.007	1030836	-6.08571	0.3809
24	rs7529220	f01	1	22282619	C	T	0.0820584	0.011	0.00632596	1.73887	1030836	0.3239	1	22282619	C	T	1.983e-10	0.0598284	0.0098	1030836	6.33673	0.1531
25	rs75456552	f01	1	147274281	C	T	0.870617	0.006	0.0368381	0.162875	1030836	0.0065	1	147274281	C	T	1.486e-10	0.0888999	0.0139	1030836	6.39568	0.0655
26	rs77316573	f01	16	2265271	C	T	0.251955	0.007	0.00611026	1.14561	1030836	0.3764	16	2265271	C	T	3.265e-09	-0.0492353	0.0089	1030836	-5.94382	0.1991
27	rs7789146	f01	7	150661409	G	A	0.164001	-0.009	0.00646673	-1.39174	1030836	0.2989	7	150661409	G	A	2.116e-11	0.0550976	0.0087	1030836	6.71264	0.1787
28	rs79329739	f01	5	137081377	G	C	0.76188	0.007	0.0231013	0.303013	1030836	0.0167	5	137081377	G	C	5.668e-33	-0.1048	0.0088	1030836	-11.9091	0.1773
29	rs8088085	f01	18	48708548	A	C	0.58576	-0.004	0.00733957	-0.544991	1030836	0.2045	18	48708548	C	A	4.794e-08	-0.0355159	0.0067	1030836	-5.44776	0.4646
30	rs8141828	f01	22	26243059	G	T	0.355466	-0.006	0.00649323	-0.92404	1030836	0.2947	22	26243059	G	T	1.322e-08	0.0409475	0.0076	1030836	5.67105	0.3868
31	rs10213171	f11	4	148937537	C	G	0	0.112	0.0106036	10.5624	1030836	0.0852	4	148937537	G	C	1.323e-11	0.0909985	0.0134	1030836	6.79104	0.0609
32	rs10213638	f11	4	111488510	T	A	0	-0.084	0.00773232	-10.8635	1030836	0.1784	4	111488510	T	A	1.128e-19	-0.0678333	0.0075	1030836	-9.13333	0.2795
33	rs10222783	f11	4	111634826	C	T	0	0.168	0.00626781	26.8036	1030836	0.3359	4	111634826	C	T	7.67e-15	0.102101	0.0131	1030836	7.79389	0.0735
34	rs1035407	f11	5	128181345	C	G	0.0341256	0.023	0.0108563	2.11858	1030836	0.0809	5	128181345	G	C	5.334e-09	-0.046971	0.0086	1030836	-5.86047	0.2007
35	rs10458660	f11	10	77936576	G	A	0	0.113	0.00595677	18.97	1030836	0.445	10	77936576	G	A	6.783e-10	0.050002	0.0087	1030836	6.17241	0.1726
36	rs10497523	f11	2	179652802	G	A	0	-0.08	0.0084391	-9.47968	1030836	0.1437	2	179652802	G	A	1.038e-09	0.0389251	0.0067	1030836	6.0597	0.4661
37	rs10520002	f11	5	127819132	G	A	1.91891e-12	-0.115	0.0163346	-7.04025	1030836	0.034	5	127819132	G	A	2.851e-08	-0.0604876	0.0113	1030836	-5.53982	0.0988
38	rs10741807	f11	11	20011445	T	C	0	-0.067	0.00597098	-11.2209	1030836	0.4352	11	20011445	C	T	1.591e-20	-0.0726788	0.0079	1030836	-9.22785	0.2449
39	rs10749053	f11	10	112576695	C	T	0	-0.186	0.0174669	-10.6487	1030836	0.0296	10	112576695	C	T	1.049e-08	-0.051823	0.0097	1030836	-5.72165	0.1584
40	rs10753933	f11	1	203026214	T	G	0	-0.173	0.00653128	-26.4879	1030836	0.2889	1	203026214	G	T	9.844e-20	-0.0582518	0.0067	1030836	-9.08955	0.4482
41	rs10773657	f11	12	123327900	A	C	0	0.061	0.00719371	8.47963	1030836	0.216	12	123327900	C	A	2.537e-08	0.054032	0.0103	1030836	5.58252	0.138
42	rs10800507	f11	1	170185641	C	G	6.81458e-06	0.029	0.00644531	4.4994	1030836	0.3024	1	170185641	G	C	2.597e-38	-0.0860969	0.0067	1030836	-12.8507	0.4858
43	rs10821415	f11	9	97713459	C	A	0	-0.062	0.00671497	-9.2331	1030836	0.2641	9	97713459	C	A	2.924e-34	-0.0820886	0.0067	1030836	-12.2537	0.4132
44	rs10873298	f11	14	77426525	T	C	0	0.072	0.00623603	11.5458	1030836	0.343	14	77426525	C	T	7.072e-09	0.0385168	0.0069	1030836	5.81159	0.3663
45	rs10919309	f11	1	170127698	A	T	0	0.095	0.00919648	10.33	1030836	0.1174	1	170127698	T	A	3.035e-09	0.0407076	0.0072	1030836	5.94444	0.3098
46	rs10919470	f11	1	170762680	G	A	5.08082e-12	0.041	0.00593919	6.9033	1030836	0.4605	1	170762680	G	A	3.227e-10	0.0424791	0.0072	1030836	6.25	0.3168
47	rs10949498	f11	6	18359574	A	T	6.13509e-13	0.043	0.00597434	7.19744	1030836	0.4331	6	18359574	T	A	6.709e-18	0.0652179	0.0077	1030836	8.61039	0.2438
48	rs11098092	f11	4	111798201	G	A	0	-0.153	0.00594508	-25.7356	1030836	0.4547	4	111798201	G	A	1.419e-36	-0.0846958	0.0067	1030836	-12.6418	0.4422
49	rs11102343	f11	1	112382671	G	A	0	-0.139	0.00592064	-23.4772	1030836	0.4989	1	112382671	G	A	2.23e-09	-0.0652198	0.0111	1030836	-5.97297	0.0966
50	rs11125871	f11	2	61470126	C	T	1.2061e-07	0.033	0.00623516	5.29257	1030836	0.3432	2	61470126	C	T	6.416e-09	0.0379424	0.0068	1030836	5.79412	0.3947
51	rs1125753	f11	9	98103576	T	G	5.06717e-11	0.046	0.00700264	6.56895	1030836	0.233	9	98103576	G	T	4.652e-09	0.0468833	0.0086	1030836	5.84884	0.2044
52	rs11264280	f11	1	154862952	C	T	0	-0.108	0.0105311	-10.2553	1030836	0.0865	1	154862952	C	T	3.067e-79	-0.134699	0.0071	1030836	-18.9718	0.333
53	rs113812270	f11	3	111423913	C	T	8.88178e-16	0.104	0.0129079	8.05709	1030836	0.0557	3	111423913	C	T	2.063e-08	0.05534	0.0104	1030836	5.63462	0.1158
54	rs11598047	f11	10	105342672	A	G	0	0.344	0.0102474	33.5695	1030836	0.0919	10	105342672	G	A	8.952e-66	0.1537	0.009	1030836	17.0778	0.1621
55	rs11745324	f11	5	137012171	G	A	0.0032668	0.038	0.0129188	2.94145	1030836	0.0556	5	137012171	G	A	1.52e-17	0.0680634	0.0081	1030836	8.48148	0.2238
56	rs11773845	f11	7	116191301	A	C	0	-0.166	0.00627805	-26.4413	1030836	0.3337	7	116191301	C	A	2.39e-55	-0.105399	0.0067	1030836	-15.7313	0.4144
57	rs117907595	f11	4	111659986	G	A	0	-0.211	0.0136871	-15.416	1030836	0.0492	4	111659986	G	A	1.815e-08	-0.437898	0.0778	1030836	-5.62853	0.0081
58	rs12022114	f11	1	52004740	T	A	0.0373443	0.021	0.0100866	2.08198	1030836	0.0952	1	52004740	T	A	1.716e-13	-0.144999	0.0197	1030836	-7.36041	0.0333
59	rs1218549	f11	1	154803645	C	A	1.29903e-05	0.055	0.0126139	4.36027	1030836	0.0585	1	154803645	C	A	5.334e-22	-0.0673687	0.0071	1030836	-9.59155	0.3491
60	rs1218550	f11	1	154801247	T	C	0.0196486	-0.02	0.00857268	-2.33299	1030836	0.1384	1	154801247	C	T	1.681e-09	-0.0424006	0.0074	1030836	-6.06757	0.2898
61	rs12188351	f11	5	168386089	G	A	1.11244e-13	-0.08	0.0107718	-7.42682	1030836	0.0823	5	168386089	G	A	2.516e-09	-0.0864969	0.0145	1030836	-5.96552	0.0564
62	rs12245149	f11	10	65321147	C	A	0	0.091	0.00634089	14.3513	1030836	0.321	10	65321147	C	A	1.664e-12	0.0441058	0.0067	1030836	7.01493	0.4739
63	rs12426679	f11	12	76237987	C	T	1.43554e-11	0.057	0.0084391	6.75427	1030836	0.1437	12	76237987	C	T	4.945e-09	0.0376948	0.0067	1030836	5.83582	0.4722
64	rs1247933	f11	12	114692036	G	A	0.00201339	0.027	0.00874282	3.08825	1030836	0.1321	12	114692036	G	A	2.163e-10	0.0489561	0.0083	1030836	6.33735	0.2331
65	rs1248051	f11	12	114854929	C	T	0.025115	-0.019	0.00848355	-2.23963	1030836	0.1419	12	114854929	C	T	6.506e-10	0.0541484	0.0093	1030836	6.19355	0.1735
66	rs12530912	f11	7	116127529	T	G	0	-0.153	0.00719009	-21.2793	1030836	0.2163	7	116127529	G	T	3.729e-16	-0.0598286	0.0076	1030836	-8.17105	0.2519
67	rs12604076	f11	17	76773638	T	C	0.00858137	0.016	0.00608759	2.6283	1030836	0.3837	17	76773638	C	T	3.627e-08	-0.035516	0.0066	1030836	-5.5303	0.4777
68	rs12809354	f11	12	32978437	T	C	2.10942e-13	0.073	0.00994328	7.34164	1030836	0.0983	12	32978437	C	T	2.886e-14	0.0715011	0.0094	1030836	7.6383	0.144
69	rs12908004	f11	15	80676925	A	G	0	0.166	0.0123882	13.3999	1030836	0.0608	15	80676925	G	A	4.115e-16	0.0729967	0.009	1030836	8.13333	0.1637
70	rs13149878	f11	4	111863148	T	C	0	-0.084	0.00618064	-13.5908	1030836	0.3565	4	111863148	C	T	8.71e-22	-0.0713954	0.0075	1030836	-9.56	0.2984
71	rs13195459	f11	6	122403559	G	A	0	0.134	0.00659458	20.3197	1030836	0.2798	6	122403559	G	A	4.152e-19	0.0600919	0.007	1030836	8.9	0.3615
72	rs13210074	f11	6	87822341	C	A	0	0.051	0.00594005	8.58579	1030836	0.4596	6	87822341	C	A	1.48e-10	0.0413508	0.0068	1030836	6.41176	0.3764
73	rs1332965	f11	1	170283751	C	A	0	0.066	0.00699742	9.43204	1030836	0.2335	1	170283751	C	A	3.755e-17	-0.152398	0.0181	1030836	-8.41989	0.0362
74	rs133902	f11	22	26164079	T	C	3.48246e-05	-0.032	0.00773063	-4.13938	1030836	0.1785	22	26164079	C	T	9.137e-10	-0.03998	0.0068	1030836	-6.16176	0.4268
75	rs1374471	f11	10	103659601	C	A	1.99922e-07	0.05	0.00961648	5.19941	1030836	0.106	10	103659601	C	A	3.009e-09	0.0484907	0.0088	1030836	5.92045	0.1782
76	rs139811148	f11	6	118781263	G	A	4.36717e-09	0.048	0.00817766	5.86965	1030836	0.1551	6	118781263	G	A	7.778e-14	0.0735237	0.0099	1030836	7.44444	0.1418
77	rs1458038	f11	4	81164723	C	T	0.00012644	-0.024	0.00626094	-3.83329	1030836	0.3374	4	81164723	C	T	1.735e-09	-0.0411905	0.0072	1030836	-6.02778	0.3087
78	rs146462216	f11	5	142825005	G	A	2.54051e-09	-0.126	0.0211451	-5.95883	1030836	0.02	5	142825005	G	A	5.293e-17	-0.0652203	0.0079	1030836	-8.39241	0.2364
79	rs16997154	f11	4	111419197	A	G	1.41838e-11	0.04	0.00592065	6.75602	1030836	0.4986	4	111419197	G	A	4.404e-10	0.0398999	0.0067	1030836	6.23881	0.4376
80	rs17005647	f11	3	69406181	T	C	7.42411e-09	-0.038	0.00657321	-5.78104	1030836	0.2828	3	69406181	C	T	2.698e-09	-0.0394964	0.0069	1030836	-5.98551	0.3643
81	rs17042059	f11	4	111641186	G	A	0	-0.432	0.0064002	-67.4979	1030836	0.3101	4	111641186	G	A	0	-0.4029	0.0102	1030836	-39.5	0.1076
82	rs17380837	f11	12	26345526	C	T	0	0.055	0.00644169	8.53813	1030836	0.303	12	26345526	C	T	4.799e-12	0.046711	0.0072	1030836	6.95833	0.307
83	rs17507821	f11	2	175428639	T	C	1.17684e-14	-0.131	0.0169746	-7.7174	1030836	0.0314	2	175428639	C	T	8.748e-09	0.0390067	0.0071	1030836	5.73239	0.335
84	rs182424	f11	2	201103706	A	G	0	-0.071	0.00592355	-11.9861	1030836	0.4843	2	201103706	G	A	9.331e-10	-0.0394953	0.0067	1030836	-6.16418	0.4066
85	rs2023274	f11	16	2003399	T	G	0.00251596	0.021	0.00695039	3.02141	1030836	0.2381	16	2003399	G	T	3.492e-08	0.0424801	0.0082	1030836	5.4878	0.3341
86	rs2071502	f11	17	7414958	C	G	4.13858e-10	0.037	0.00592122	6.24871	1030836	0.4929	17	7414958	G	C	1.967e-08	0.036865	0.0068	1030836	5.60294	0.4043
87	rs210628	f11	6	117878313	C	G	8.66882e-05	-0.024	0.00611447	-3.92512	1030836	0.3751	6	117878313	G	C	1.086e-08	0.0411919	0.0076	1030836	5.71053	0.268
88	rs2110552	f11	14	73355131	C	T	0	-0.056	0.00624878	-8.96175	1030836	0.3401	14	73355131	C	T	5.466e-10	-0.0410288	0.007	1030836	-6.17143	0.3464
89	rs2156664	f11	11	121645005	C	T	0	-0.092	0.00691089	-13.3123	1030836	0.2421	11	121645005	C	T	4.929e-09	-0.0420773	0.0076	1030836	-5.85526	0.2697
90	rs2359171	f11	16	73053022	T	A	0	-0.288	0.00641339	-44.9061	1030836	0.3078	16	73053022	T	A	4.65e-91	-0.174599	0.0086	1030836	-20.3023	0.176
91	rs2540949	f11	2	65284231	A	T	0	-0.147	0.00634298	-23.1752	1030836	0.3206	2	65284231	T	A	2.949e-22	-0.0647264	0.0068	1030836	-9.69118	0.3847
92	rs2595079	f11	4	111634415	G	A	0	-0.211	0.012706	-16.6063	1030836	0.0576	4	111634415	G	A	1.614e-09	-0.315503	0.0523	1030836	-6.0325	0.0076
93	rs2595117	f11	4	111595516	C	T	0	0.252	0.00594368	42.3979	1030836	0.456	4	111595516	C	T	1.257e-84	0.142201	0.0073	1030836	19.4795	0.3007
94	rs2738413	f11	14	64679960	G	A	0	-0.081	0.0061384	-13.1956	1030836	0.368	14	64679960	G	A	2.546e-31	-0.0777487	0.0067	1030836	-11.6119	0.4951
95	rs2834618	f11	21	36119111	T	G	0	-0.117	0.0115341	-10.1438	1030836	0.0709	21	36119111	G	T	3.412e-17	-0.094399	0.0112	1030836	-8.42857	0.1056
96	rs2857265	f11	2	179398823	G	A	0	-0.051	0.00597067	-8.54176	1030836	0.4354	2	179398823	G	A	4.576e-24	-0.0944989	0.0093	1030836	-10.1613	0.1402
97	rs28601812	f11	4	111743853	A	C	0	-0.202	0.00692555	-29.1673	1030836	0.2406	4	111743853	C	A	9.378e-15	-0.0562024	0.0077	1030836	-7.7013	0.2672
98	rs2885697	f11	1	41544279	T	G	0.0120589	0.016	0.00637345	2.51042	1030836	0.3149	1	41544279	G	T	2.884e-10	0.0415944	0.007	1030836	6.27143	0.3518
99	rs2958149	f11	12	57109792	G	A	0	-0.063	0.00619919	-10.1626	1030836	0.3518	12	57109792	G	A	1.253e-12	-0.049905	0.0076	1030836	-7.05263	0.2742
100	rs3176326	f11	6	36647289	G	A	1.37323e-06	0.046	0.00952608	4.82885	1030836	0.1083	6	36647289	G	A	1.424e-13	0.0604894	0.0085	1030836	7.36471	0.1982
101	rs337705	f11	5	113737062	T	G	0	0.148	0.00814563	18.1692	1030836	0.1566	5	113737062	G	T	1.634e-16	0.0527919	0.0068	1030836	8.29412	0.3749
102	rs34080181	f11	3	66454191	G	A	4.42087e-07	0.036	0.00712888	5.04988	1030836	0.2215	3	66454191	G	A	1.278e-10	0.0421573	0.0069	1030836	6.46377	0.379
103	rs34929418	f11	12	70013323	C	G	3.9142e-12	-0.053	0.00763662	-6.94025	1030836	0.1842	12	70013323	G	C	3.706e-13	-0.0578618	0.0083	1030836	-7.3012	0.2147
104	rs35005436	f11	7	74134911	T	C	0	0.184	0.0185678	9.90963	1030836	0.0261	7	74134911	C	T	3.342e-10	0.0586445	0.0097	1030836	6.30928	0.1551
105	rs35569628	f11	13	113872712	C	T	0.0185721	-0.014	0.0059473	-2.35401	1030836	0.4527	13	113872712	C	T	1.378e-08	-0.0426403	0.008	1030836	-5.65	0.223
106	rs36002857	f11	3	111657535	C	T	0.0026248	0.047	0.015622	3.00857	1030836	0.0373	3	111657535	C	T	4.508e-09	0.0442707	0.0081	1030836	5.82716	0.2224
107	rs3758197	f11	9	139095271	C	G	1.64334e-07	0.031	0.00592085	5.23573	1030836	0.4956	9	139095271	G	C	6.349e-09	0.0395776	0.0071	1030836	5.83099	0.3574
108	rs3781295	f11	10	104140602	G	A	4.44089e-16	0.053	0.00652327	8.12476	1030836	0.2901	10	104140602	G	A	5.431e-13	-0.0460233	0.0068	1030836	-7.25	0.3896
109	rs3781339	f11	10	105428152	C	T	0	0.069	0.00624479	11.0492	1030836	0.341	10	105428152	C	T	9.814e-20	0.076931	0.0085	1030836	9.05882	0.196
110	rs3782464	f11	12	114804580	A	C	0	0.137	0.0061122	22.4142	1030836	0.3758	12	114804580	C	A	1.475e-10	0.0416725	0.0069	1030836	6.37681	0.3761
111	rs3820888	f11	2	201180023	C	T	0	0.107	0.0063968	16.7271	1030836	0.3107	2	201180023	C	T	5.748e-24	0.0677161	0.0068	1030836	10.0588	0.3921
112	rs3951016	f11	6	118559658	A	T	2.39532e-05	-0.03	0.00710153	-4.22444	1030836	0.2239	6	118559658	T	A	2.149e-22	-0.0633479	0.0067	1030836	-9.67164	0.459
113	rs4073778	f11	1	116297758	C	A	2.06279e-13	-0.048	0.00653532	-7.34471	1030836	0.2883	1	116297758	C	A	4.956e-13	-0.0454328	0.0067	1030836	-7.25373	0.4361
114	rs422068	f11	14	23864804	T	C	2.3294e-08	0.048	0.00859358	5.58557	1030836	0.1376	14	23864804	C	T	3.873e-10	0.0415944	0.007	1030836	6.27143	0.3489
115	rs4431439	f11	6	16399680	C	T	4.43514e-05	-0.056	0.0137135	-4.08356	1030836	0.049	6	16399680	C	T	4.354e-08	0.0377774	0.0072	1030836	5.44444	0.3535
116	rs4587869	f11	14	32992334	G	C	0	-0.102	0.00621185	-16.4202	1030836	0.3487	14	32992334	G	C	1.187e-20	-0.0712879	0.0077	1030836	-9.2987	0.2849
117	rs475388	f11	1	170103834	A	C	0.00109151	0.02	0.00612405	3.26581	1030836	0.3722	1	170103834	C	A	1.44e-08	-0.0436958	0.0082	1030836	-5.67073	0.2149
118	rs4834418	f11	4	111723804	G	A	0	0.098	0.0071004	13.802	1030836	0.224	4	111723804	G	A	1.394e-58	-0.179101	0.0111	1030836	-16.1351	0.1177
119	rs4871397	f11	8	124635197	C	G	0	0.164	0.0119064	13.7741	1030836	0.0662	8	124635197	G	C	4.646e-08	0.0754946	0.0138	1030836	5.47826	0.0889
120	rs4951258	f11	1	205691316	G	A	0.000100122	-0.024	0.0061692	-3.8903	1030836	0.3595	1	205691316	G	A	2.104e-08	-0.0364466	0.0067	1030836	-5.61194	0.4163
121	rs4963776	f11	12	24779491	G	T	0	0.162	0.00901648	17.9671	1030836	0.1229	12	24779491	G	T	1.839e-25	0.091299	0.0088	1030836	10.375	0.1821
122	rs4965430	f11	15	99268850	G	C	4.23622e-07	-0.03	0.00593117	-5.05802	1030836	0.4702	15	99268850	G	C	1.258e-10	-0.0417537	0.0069	1030836	-6.3913	0.3864
123	rs4981969	f11	14	32900879	T	C	0	0.071	0.00592679	11.9795	1030836	0.4772	14	32900879	C	T	6.735e-13	0.0547387	0.0081	1030836	7.17284	0.2307
124	rs56193825	f11	1	170371152	A	T	0	0.104	0.00627151	16.5829	1030836	0.3351	1	170371152	T	A	3.394e-12	0.0521425	0.008	1030836	6.975	0.2176
125	rs56201652	f11	7	92278116	G	A	2.10698e-11	-0.134	0.0200047	-6.69841	1030836	0.0224	7	92278116	G	A	1.743e-12	0.0494255	0.0075	1030836	7.08	0.267
126	rs56255677	f11	6	118695402	A	G	0.02712	0.032	0.014481	2.20979	1030836	0.0437	6	118695402	G	A	2.894e-10	0.0759064	0.012	1030836	6.33333	0.0812
127	rs577676	f11	1	170587340	C	T	0	0.117	0.00593586	19.7107	1030836	0.4642	1	170587340	C	T	1.62e-43	0.0922998	0.0067	1030836	13.7761	0.4383
128	rs58847541	f11	8	124610166	G	A	4.04121e-13	-0.063	0.00868465	-7.25417	1030836	0.1342	8	124610166	G	A	1.46e-11	-0.0608821	0.0093	1030836	-6.76344	0.1472
129	rs60212594	f11	10	75414344	G	C	0	0.074	0.00801459	9.23317	1030836	0.163	10	75414344	G	C	9.199e-35	0.117599	0.0096	1030836	12.25	0.1438
130	rs6599247	f11	3	38747872	C	T	0.0289293	0.033	0.0151068	2.18445	1030836	0.04	3	38747872	C	T	1.133e-08	-0.066066	0.0117	1030836	-5.7265	0.1128
131	rs6680785	f11	1	170560332	T	C	0	-0.094	0.00615296	-15.2772	1030836	0.3639	1	170560332	C	T	3.394e-13	-0.0460233	0.0068	1030836	-7.25	0.4796
132	rs6689306	f11	1	154395946	A	G	0	-0.055	0.00592211	-9.28723	1030836	0.4888	1	154395946	G	A	1.36e-11	-0.0432897	0.0068	1030836	-6.76471	0.4128
133	rs6738011	f11	2	213259857	T	C	7.95151e-07	-0.053	0.0107362	-4.93655	1030836	0.0829	2	213259857	C	T	3.053e-10	-0.0488617	0.0083	1030836	-6.3253	0.2062
134	rs6747542	f11	2	70106832	C	T	0	-0.058	0.00636313	-9.115	1030836	0.3168	2	70106832	C	T	1.096e-16	-0.0517198	0.0067	1030836	-8.26866	0.4642
135	rs6790396	f11	3	38771925	G	C	0	0.063	0.00716623	8.79123	1030836	0.2183	3	38771925	G	C	2.401e-20	0.0606194	0.0068	1030836	9.22059	0.4041
136	rs6818418	f11	4	103890430	G	T	0	0.05	0.0059234	8.4411	1030836	0.4847	4	103890430	G	T	4.863e-08	0.0352597	0.0066	1030836	5.48485	0.4902
137	rs6838973	f11	4	111765495	T	C	0	0.304	0.00593302	51.2387	1030836	0.4677	4	111765495	C	T	1.03e-111	0.151399	0.0067	1030836	22.597	0.4406
138	rs6882776	f11	5	172664163	A	G	7.01377e-11	0.041	0.00628799	6.52036	1030836	0.3316	5	172664163	G	A	9.637e-22	0.070743	0.0074	1030836	9.60811	0.2835
139	rs6890182	f11	5	172600288	A	G	5.12606e-06	0.031	0.0067989	4.55956	1030836	0.2542	5	172600288	G	A	2.997e-09	0.0385986	0.0068	1030836	5.91176	0.4075
140	rs6994744	f11	8	141740868	C	A	0.0112832	0.017	0.00670928	2.5338	1030836	0.2648	8	141740868	C	A	1.095e-09	0.0388434	0.0066	1030836	6.13636	0.4954
141	rs7068070	f11	10	105340059	A	G	0	-0.151	0.00732895	-20.6032	1030836	0.2053	10	105340059	G	A	1.081e-31	-0.0935992	0.008	1030836	-11.7	0.2255
142	rs7096385	f11	10	69664881	C	T	0	-0.08	0.00627105	-12.757	1030836	0.3352	10	69664881	C	T	4.871e-08	-0.0703086	0.013	1030836	-5.43846	0.0922
143	rs7225165	f11	17	1309850	G	A	3.80031e-05	0.032	0.00776832	4.1193	1030836	0.1763	17	1309850	G	A	3.203e-09	0.0642316	0.0111	1030836	5.9009	0.1133
144	rs72674110	f11	4	112093543	G	T	1.16232e-05	-0.031	0.0070703	-4.38454	1030836	0.2267	4	112093543	G	T	3.296e-13	-0.0747732	0.0103	1030836	-7.27184	0.1192
145	rs72702041	f11	1	170206466	C	T	2.18336e-12	0.06	0.00854427	7.02225	1030836	0.1395	1	170206466	C	T	6.844e-12	-0.0695309	0.0102	1030836	-6.86275	0.1239
146	rs72811294	f11	17	12618680	G	C	0	0.162	0.0104765	15.4631	1030836	0.0875	17	12618680	G	C	9.67e-12	0.071718	0.0106	1030836	6.79245	0.1131
147	rs72815789	f11	10	105480535	G	A	0	-0.079	0.00636909	-12.4037	1030836	0.3157	10	105480535	G	A	3.982e-09	-0.0404648	0.0072	1030836	-5.90278	0.3265
148	rs73041705	f11	3	24463235	T	C	0	-0.06	0.00642918	-9.33245	1030836	0.3051	3	24463235	C	T	1.546e-09	-0.0419146	0.0073	1030836	-6.06849	0.2985
149	rs73241997	f11	14	35173775	C	T	0	-0.107	0.00781925	-13.6842	1030836	0.1734	14	35173775	C	T	2.942e-15	-0.0731021	0.0093	1030836	-7.88172	0.1424
150	rs739701	f11	5	136739650	A	G	0.00212955	0.02	0.00651138	3.07154	1030836	0.2919	5	136739650	G	A	9.129e-11	0.0412721	0.0067	1030836	6.49254	0.4537
151	rs74022964	f11	15	73677264	C	T	0.0443066	-0.037	0.0183972	-2.01118	1030836	0.0266	15	73677264	C	T	3.51e-36	-0.113198	0.009	1030836	-12.5778	0.157
152	rs74500426	f11	4	174642789	G	T	1.16485e-12	0.065	0.00914274	7.10947	1030836	0.119	4	174642789	G	T	4.288e-13	0.0920978	0.0127	1030836	7.25197	0.0764
153	rs7508	f11	8	17913970	A	G	0	-0.052	0.00594651	-8.74463	1030836	0.4534	8	17913970	G	A	1.691e-21	-0.0707453	0.0075	1030836	-9.48	0.2891
154	rs75880040	f11	3	179159159	T	C	1.76761e-05	0.03	0.00698911	4.29239	1030836	0.2343	3	179159159	C	T	5.205e-09	0.0462813	0.0085	1030836	5.83529	0.1978
155	rs7638138	f11	3	111590282	T	C	3.33067e-15	-0.056	0.00710831	-7.8781	1030836	0.2233	3	111590282	C	T	5.785e-15	-0.0514061	0.0071	1030836	-7.76056	0.3447
156	rs77158052	f11	4	111675156	C	T	0	-0.203	0.0136608	-14.8601	1030836	0.0494	4	111675156	C	T	2.037e-08	-0.436403	0.0778	1030836	-5.60925	0.0081
157	rs7723727	f11	5	114372452	A	T	0	0.053	0.00600661	8.82361	1030836	0.4157	5	114372452	T	A	2.58e-09	0.0379433	0.0066	1030836	5.9697	0.4855
158	rs775419	f11	12	70082903	T	A	0.0159317	0.018	0.0074674	2.41048	1030836	0.1953	12	70082903	T	A	3.952e-10	0.0402237	0.0067	1030836	6.29851	0.4037
159	rs7834729	f11	8	21821778	G	T	2.63692e-09	0.061	0.0102474	5.95274	1030836	0.0919	8	21821778	G	T	3.553e-10	0.0639771	0.0104	1030836	6.27885	0.1151
160	rs7835298	f11	8	124552303	G	A	6.83862e-05	-0.025	0.00627852	-3.98183	1030836	0.3336	8	124552303	G	A	1.45e-08	-0.0366148	0.0067	1030836	-5.64179	0.4552
161	rs7898224	f11	10	105516650	G	A	1.37357e-10	0.04	0.0062317	6.4188	1030836	0.344	10	105516650	G	A	2.535e-12	0.0445165	0.0068	1030836	6.98529	0.389
162	rs7918134	f11	10	105391300	C	T	0	0.079	0.00622826	12.6841	1030836	0.3448	10	105391300	C	T	2.734e-11	-0.0538047	0.0086	1030836	-6.66279	0.1734
163	rs7921884	f11	10	105686410	A	T	9.38632e-06	-0.027	0.00609364	-4.43085	1030836	0.3817	10	105686410	T	A	9.953e-16	0.0501984	0.0067	1030836	8.04478	0.4305
164	rs80056983	f11	10	105509902	C	T	0	-0.079	0.0063626	-12.4163	1030836	0.3169	10	105509902	C	T	1.676e-37	-0.1287	0.0101	1030836	-12.7426	0.1161
165	rs8007348	f11	14	73272730	C	A	4.26806e-10	0.045	0.00720704	6.2439	1030836	0.2149	14	73272730	C	A	2.072e-09	0.043046	0.0076	1030836	6.01316	0.2575
166	rs876727	f11	16	73067761	T	G	0	-0.107	0.0070714	-15.1314	1030836	0.2266	16	73067761	G	T	1.974e-23	-0.0839933	0.0084	1030836	-10	0.209
167	rs880315	f11	1	10796866	C	T	0	0.086	0.00635086	13.5415	1030836	0.3191	1	10796866	C	T	3.155e-09	0.0394953	0.007	1030836	5.9	0.3533
168	rs883079	f11	12	114793240	C	T	0	-0.169	0.00599948	-28.1691	1030836	0.4192	12	114793240	C	T	2.837e-40	-0.0980986	0.0074	1030836	-13.2568	0.2926
169	rs906281	f11	1	154719917	T	C	0.008283	-0.09	0.0340869	-2.64031	1030836	0.0076	1	154719917	C	T	2.516e-14	-0.059961	0.0082	1030836	-7.58537	0.2321
170	rs9370893	f11	6	16418562	C	T	1.40636e-09	-0.037	0.0061109	-6.05475	1030836	0.3762	6	16418562	C	T	1.167e-16	0.0598295	0.0075	1030836	8.28	0.2732
171	rs9401451	f11	6	122099152	G	A	0	0.064	0.00608729	10.5137	1030836	0.3838	6	122099152	G	A	2.513e-11	0.0731022	0.011	1030836	6.66364	0.1001
172	rs9870433	f11	3	12853566	T	C	3.12728e-11	0.043	0.00647546	6.64045	1030836	0.2975	3	12853566	C	T	1.672e-16	0.0522506	0.0068	1030836	8.22059	0.4161
173	rs9953366	f11	18	46474192	T	C	8.88178e-16	0.048	0.00595866	8.05551	1030836	0.4436	18	46474192	C	T	1.823e-11	0.0457689	0.0073	1030836	6.71233	0.3369

## Sheet: T2D
	SNP	k	CHR.x	POS.x	INC_ALLELE.x	DEC_ALLELE.x	P.x	BETA.x	SE.x	Z.x	N.x	MAF.x	CHR.y	POS.y	INC_ALLELE.y	DEC_ALLELE.y	P.y	BETA.y	SE.y	N.y	Z.y	MAF.y
1	rs10144614	f01	14	79870810	T	C	0.216852	-0.0067	0.00542535	-1.23494	898130	0.4853	14	79870810	T	C	1.9e-08	0.0378163	0.007	898130	5.71429	0.29
2	rs10171620	f01	2	43429058	T	G	0.242887	0.0079	0.00676484	1.1678	898130	0.2011	2	43429058	T	G	3.6e-10	0.037817	0.0064	898130	6.25	0.47
3	rs1061810	f01	11	43877934	A	C	0.277719	0.0074	0.00681741	1.08546	898130	0.197	11	43877934	A	C	8.5e-13	0.0467082	0.007	898130	7.14286	0.29
4	rs1063192	f01	9	22003367	A	G	0.260448	-0.0076	0.00675356	-1.12533	898130	0.202	9	22003367	A	G	2.9e-19	0.0566418	0.0064	898130	9.0625	0.44
5	rs10749128	f01	10	114865489	T	C	0.298073	-0.0117	0.0112438	-1.04057	898130	0.062	10	114865489	T	C	2.9e-09	-0.0410999	0.0074	898130	-5.94595	0.25
6	rs10885397	f01	10	114711883	A	G	0.13421	-0.0209	0.0139547	-1.49771	898130	0.0393	10	114711883	A	G	1.4e-14	-0.0699559	0.0092	898130	-7.6087	0.15
7	rs10885410	f01	10	114824473	A	G	0.571313	0.0079	0.0139547	0.566118	898130	0.0393	10	114824473	A	G	1.5e-34	-0.0910004	0.0074	898130	-12.2973	0.28
8	rs10885414	f01	10	114861304	A	G	0.747324	0.0032	0.00993266	0.32217	898130	0.0811	10	114861304	A	G	3.4e-40	0.093001	0.007	898130	13.2857	0.31
9	rs10954772	f01	8	30863938	T	C	0.326617	0.0112	0.0114175	0.980952	898130	0.06	8	30863938	T	C	2.3e-09	0.0386252	0.0068	898130	6.02941	0.31
10	rs11062977	f01	12	4145516	T	C	0.384987	0.0086	0.00989935	0.868744	898130	0.0817	12	4145516	T	C	3.3e-08	0.0679103	0.012	898130	5.66667	0.075
11	rs11070332	f01	15	41809205	A	G	0.480071	0.0051	0.00722187	0.706188	898130	0.1698	15	41809205	A	G	1.3e-13	0.0456724	0.0066	898130	7.42424	0.36
12	rs11137820	f01	9	81359113	C	G	0.435869	0.0044	0.00564691	0.779187	898130	0.3606	9	81359113	C	G	3.6e-08	0.0337588	0.0064	898130	5.46875	0.42
13	rs112915006	f01	22	50604696	A	G	0.318929	-0.0078	0.00782614	-0.99666	898130	0.1395	22	50604696	A	G	7.5e-10	-0.0919975	0.015	898130	-6.13333	0.05
14	rs113045419	f01	12	4406576	T	C	0.350351	0.0076	0.00813784	0.933909	898130	0.1272	12	4406576	T	C	1.9e-13	0.0809994	0.011	898130	7.36364	0.11
15	rs11688682	f01	2	121347612	C	G	0.650318	-0.0042	0.00926497	-0.45332	898130	0.0946	2	121347612	C	G	1.4e-14	-0.056641	0.0075	898130	-7.73333	0.27
16	rs11707746	f01	3	123068817	T	C	0.132024	0.0231	0.0153369	1.50617	898130	0.0323	3	123068817	T	C	3.6e-25	0.0749934	0.0072	898130	10.4167	0.28
17	rs12680028	f01	8	110123183	C	G	0.0450614	0.0109	0.0054389	2.00408	898130	0.4618	8	110123183	C	G	3.1e-08	0.0337594	0.0063	898130	5.55556	0.47
18	rs13041756	f01	20	21466795	T	C	0.482479	-0.0048	0.00683448	-0.702321	898130	0.1957	20	21466795	T	C	1.3e-08	-0.056641	0.01	898130	-5.8	0.11
19	rs13426680	f01	2	158339550	A	G	0.363868	-0.0235	0.0258805	-0.90802	898130	0.0111	2	158339550	A	G	6.4e-10	0.0820023	0.013	898130	6.30769	0.06
20	rs1359939	f01	1	177820861	A	G	0.259395	-0.0063	0.00558599	-1.12782	898130	0.3801	1	177820861	A	G	1.3e-08	-0.0378155	0.0069	898130	-5.7971	0.31
21	rs1412234	f01	9	28410683	T	C	0.0790063	-0.012	0.00683184	-1.75648	898130	0.1959	9	28410683	T	C	2.5e-10	-0.0402627	0.0068	898130	-6.32353	0.32
22	rs147018294	f01	2	227082809	T	G	0.451435	0.0041	0.00544471	0.753025	898130	0.4554	2	227082809	T	G	3.6e-13	0.0636939	0.0089	898130	7.19101	0.15
23	rs1580278	f01	4	104140848	A	C	0.0572323	0.0104	0.00546927	1.90153	898130	0.4351	4	104140848	A	C	2.9e-10	-0.0386249	0.0064	898130	-6.40625	0.47
24	rs17130149	f01	10	114679532	T	C	0.737629	0.003	0.00895536	0.334995	898130	0.1021	10	114679532	T	C	1e-10	0.0889979	0.014	898130	6.35714	0.06
25	rs17151859	f01	8	10237980	A	C	0.0830985	-0.0195	0.0112523	-1.73298	898130	0.0619	8	10237980	A	C	2.7e-08	0.045674	0.0088	898130	5.56818	0.16
26	rs17175860	f01	19	7235146	A	G	0.816193	-0.0083	0.0357075	-0.232444	898130	0.0058	19	7235146	A	G	2.4e-08	-0.041956	0.0082	898130	-5.4878	0.19
27	rs17662402	f01	8	9265105	T	C	0.811414	-0.0076	0.0318522	-0.238602	898130	0.0073	8	9265105	T	C	9.1e-10	0.0860023	0.014	898130	6.14286	0.06
28	rs17802463	f01	2	25643221	T	G	0.652533	-0.0097	0.0215438	-0.450246	898130	0.0161	2	25643221	T	G	3.5e-08	-0.0370121	0.0071	898130	-5.49296	0.27
29	rs1869525	f01	2	165572081	T	C	0.121978	0.0096	0.00620748	1.54652	898130	0.2567	2	165572081	T	C	4.2e-11	0.0402611	0.0064	898130	6.71875	0.44
30	rs1903002	f01	4	89740894	C	G	0.324416	-0.0059	0.00598727	-0.985424	898130	0.2881	4	89740894	C	G	3e-08	-0.0345818	0.0064	898130	-5.625	0.5
31	rs2197973	f01	12	95928560	T	C	0.184255	0.0079	0.00594983	1.32777	898130	0.2943	12	95928560	T	C	4.4e-08	0.0337594	0.0063	898130	5.55556	0.46
32	rs2307111	f01	5	75003678	T	C	0.0855884	0.0094	0.00546784	1.71914	898130	0.4361	5	75003678	T	C	3.3e-16	0.0501562	0.0065	898130	8.15385	0.39
33	rs2454916	f01	5	53448014	T	C	0.318483	0.007	0.00701698	0.997581	898130	0.1827	5	53448014	T	C	4e-08	0.0378169	0.0072	898130	5.55556	0.27
34	rs2507985	f01	6	31343100	A	C	0.763516	-0.0017	0.00565034	-0.300867	898130	0.3596	6	31343100	A	C	2.6e-08	-0.0345803	0.0065	898130	-5.53846	0.39
35	rs2581787	f01	3	53127677	T	G	0.132632	0.0096	0.00638381	1.5038	898130	0.2362	3	53127677	T	G	3e-08	0.0345818	0.0064	898130	5.625	0.44
36	rs28638142	f01	12	121501461	A	C	0.67832	-0.0027	0.00650983	-0.414757	898130	0.2234	12	121501461	A	C	7.2e-09	0.093003	0.016	898130	5.8125	0.044
37	rs2868425	f01	3	150083011	T	C	0.377218	0.0048	0.00543581	0.883033	898130	0.4657	3	150083011	T	C	2.9e-08	0.035395	0.0067	898130	5.52239	0.33
38	rs2872246	f01	3	183738460	A	C	0.153744	0.0105	0.00736103	1.42643	898130	0.1619	3	183738460	A	C	1.8e-08	0.034581	0.0063	898130	5.71429	0.45
39	rs290483	f01	10	114915214	T	G	0.0536904	-0.0163	0.00844855	-1.92933	898130	0.1166	10	114915214	T	G	1.2e-24	0.0679101	0.0066	898130	10.303	0.4
40	rs3095571	f01	16	53544993	A	G	0.791	-0.0015	0.00566011	-0.265013	898130	0.3568	16	53544993	A	G	1.2e-08	-0.0353951	0.0064	898130	-5.78125	0.43
41	rs35840219	f01	6	31249267	C	G	0.0432798	0.0171	0.00846116	2.021	898130	0.1162	6	31249267	C	G	4.1e-09	0.0658305	0.011	898130	6	0.097
42	rs3738430	f01	1	214157546	A	G	0.913975	0.0008	0.00740561	0.108026	898130	0.1595	1	214157546	A	G	2.8e-09	-0.130001	0.021	898130	-6.19048	0.024
43	rs3772071	f01	2	161135544	T	C	0.224433	0.0084	0.00691458	1.21482	898130	0.1898	2	161135544	T	C	1.6e-11	0.044686	0.007	898130	6.85714	0.29
44	rs3806155	f01	6	32373378	A	T	0.540386	-0.0202	0.0329942	-0.612229	898130	0.0068	6	32373378	A	T	1.8e-19	-0.159997	0.018	898130	-8.88889	0.04
45	rs3811978	f01	5	52100489	A	G	0.254736	-0.0089	0.00781442	-1.13892	898130	0.14	5	52100489	A	G	4.2e-10	-0.050155	0.0085	898130	-6.23529	0.17
46	rs3826482	f01	17	3860356	A	T	0.371316	0.0053	0.00592834	0.89401	898130	0.298	17	3860356	A	T	4.8e-08	0.0345803	0.0065	898130	5.53846	0.42
47	rs41267090	f01	6	31848440	A	T	0.262254	-0.0109	0.00972277	-1.12108	898130	0.085	6	31848440	A	T	8.2e-10	-0.0849975	0.014	898130	-6.07143	0.06
48	rs4148856	f01	12	123450765	C	G	0.0544316	0.0153	0.00795472	1.92339	898130	0.1342	12	123450765	C	G	2.2e-10	0.0456719	0.0077	898130	6.36364	0.22
49	rs4821001	f01	22	32344403	T	C	0.0638402	0.1027	0.0554148	1.85329	898130	0.0024	22	32344403	T	C	1.6e-08	0.0647692	0.011	898130	5.90909	0.09
50	rs4933703	f01	10	93706983	T	G	0.0822145	-0.0107	0.00615658	-1.73798	898130	0.2633	10	93706983	T	G	2.9e-08	-0.0378169	0.0072	898130	-5.55556	0.26
51	rs545572	f01	10	114597109	A	G	0.468907	0.0056	0.00773205	0.724258	898130	0.1436	10	114597109	A	G	2e-30	-0.0769972	0.0067	898130	-11.4925	0.39
52	rs55653563	f01	9	97001682	A	C	0.0574378	0.0161	0.00847384	1.89996	898130	0.1158	9	97001682	A	C	3.2e-09	0.0402614	0.0072	898130	5.97222	0.27
53	rs57327348	f01	8	10808687	A	T	0.716	-0.0033	0.00907068	-0.363809	898130	0.0992	8	10808687	A	T	2.1e-11	0.0501561	0.0079	898130	6.70886	0.22
54	rs58786975	f01	5	101578110	A	G	0.295589	-0.0188	0.0179743	-1.04594	898130	0.0233	5	101578110	A	G	2e-12	0.0809994	0.011	898130	7.36364	0.087
55	rs59154219	f01	2	161368808	C	G	0.36446	-0.0059	0.00650569	-0.906899	898130	0.2238	2	161368808	C	G	4.6e-08	-0.0514167	0.0099	898130	-5.45455	0.12
56	rs6006393	f01	22	30590026	T	C	0.612908	-0.005	0.00988284	-0.505927	898130	0.082	22	30590026	T	C	2.3e-11	-0.0689363	0.01	898130	-6.9	0.11
57	rs6063046	f01	20	45596378	A	G	0.492664	0.0315	0.0459132	0.686078	898130	0.0035	20	45596378	A	G	6.4e-11	0.0437422	0.0071	898130	6.61972	0.28
58	rs61875108	f01	10	114725079	A	G	0.18343	-0.0284	0.0213491	-1.33027	898130	0.0164	10	114725079	A	G	1.6e-09	-0.0929975	0.015	898130	-6.2	0.049
59	rs62007683	f01	14	103894071	T	G	0.0506086	-0.0144	0.00736654	-1.95478	898130	0.1616	14	103894071	T	G	3.8e-08	-0.035395	0.0067	898130	-5.52239	0.35
60	rs62451130	f01	7	27977174	T	C	0.465983	0.0099	0.0135797	0.72903	898130	0.0416	7	27977174	T	C	2.8e-09	-0.0668773	0.011	898130	-6.09091	0.091
61	rs6444809	f01	3	168232423	T	C	0.957173	-0.0022	0.0409677	-0.0537009	898130	0.0044	3	168232423	T	C	3e-08	0.050158	0.0096	898130	5.52083	0.13
62	rs6545714	f01	2	59307725	A	G	0.0586712	-0.0109	0.00576522	-1.89065	898130	0.3303	2	59307725	A	G	1.7e-08	-0.0353961	0.0065	898130	-5.69231	0.39
63	rs6585207	f01	10	114873722	A	C	0.298581	0.0097	0.00933159	1.03948	898130	0.0931	10	114873722	A	C	2.2e-08	0.037012	0.007	898130	5.57143	0.3
64	rs6728106	f01	2	43683885	A	C	0.151137	-0.0424	0.0295362	-1.43553	898130	0.0085	2	43683885	A	C	2.9e-30	0.12	0.01	898130	12	0.11
65	rs6821438	f01	4	95091911	A	G	0.88769	0.0009	0.00637267	0.141228	898130	0.2374	4	95091911	A	G	5.4e-11	0.0394388	0.0063	898130	6.66667	0.47
66	rs7124681	f01	11	47529947	A	C	0.838397	0.0012	0.00588396	0.203944	898130	0.306	11	47529947	A	C	6.4e-09	0.0353951	0.0064	898130	5.78125	0.41
67	rs7203521	f01	16	53769293	A	G	0.69026	0.003	0.00752818	0.398503	898130	0.1532	16	53769293	A	G	3.3e-10	0.0386241	0.0065	898130	6.30769	0.39
68	rs7249758	f01	19	4948862	A	G	0.196606	0.0289	0.0223809	1.29128	898130	0.0149	19	4948862	A	G	1.2e-08	0.0419548	0.008	898130	5.625	0.2
69	rs72979712	f01	2	227019416	T	G	0.042418	-0.0211	0.0103972	-2.0294	898130	0.0734	2	227019416	T	G	4.9e-11	-0.0969979	0.015	898130	-6.46667	0.053
70	rs74655961	f01	9	22054164	A	G	0.432833	-0.0157	0.0200165	-0.784353	898130	0.0187	9	22054164	A	G	1.6e-08	-0.0614721	0.011	898130	-5.63636	0.09
71	rs75204132	f01	18	57967680	A	T	0.113858	0.0117	0.00739998	1.58109	898130	0.1598	18	57967680	A	T	2.7e-09	0.0394377	0.007	898130	6	0.28
72	rs75332279	f01	15	53099306	T	C	0.293084	-0.0139	0.0132207	-1.05138	898130	0.044	15	53099306	T	C	5.8e-09	-0.0625965	0.011	898130	-5.72727	0.1
73	rs7538328	f01	1	205125662	T	C	0.157464	-0.0078	0.00551763	-1.41365	898130	0.4078	1	205125662	T	C	1.3e-08	-0.0394391	0.0073	898130	-5.75342	0.24
74	rs76087804	f01	10	80973926	A	G	0.0748441	0.0234	0.0131356	1.78142	898130	0.0446	10	80973926	A	G	6.9e-12	-0.0566423	0.0085	898130	-6.82353	0.18
75	rs77466522	f01	10	114674436	T	G	0.721498	0.0055	0.0154296	0.356458	898130	0.0319	10	114674436	T	G	2.9e-13	-0.249998	0.034	898130	-7.35294	0.013
76	rs77735964	f01	11	2075720	C	G	0.454923	0.0047	0.00628987	0.747234	898130	0.2467	11	2075720	C	G	1.2e-09	-0.0456717	0.0081	898130	-6.04938	0.2
77	rs77864822	f01	12	97848775	A	G	0.960147	-0.0006	0.0120073	-0.0499694	898130	0.0539	12	97848775	A	G	2.2e-08	0.0729869	0.013	898130	5.61538	0.07
78	rs78368500	f01	5	101668295	A	T	0.879779	-0.0009	0.00595042	-0.15125	898130	0.2942	5	101668295	A	T	3.7e-11	0.0437428	0.007	898130	6.71429	0.28
79	rs78473839	f01	12	121163051	A	G	0.247477	-0.0098	0.00847384	-1.1565	898130	0.1158	12	121163051	A	G	2.7e-11	0.0658301	0.01	898130	6.6	0.12
80	rs7903767	f01	10	94138239	A	G	0.237197	0.0109	0.00922148	1.18202	898130	0.0956	10	94138239	A	G	3.5e-17	-0.0514168	0.0064	898130	-8.4375	0.46
81	rs7987740	f01	13	109947213	T	C	0.312738	0.0055	0.00544827	1.00949	898130	0.4519	13	109947213	T	C	4.1e-08	0.0345803	0.0065	898130	5.53846	0.39
82	rs9271775	f01	6	32594328	T	C	0.630582	-0.0031	0.00644614	-0.480908	898130	0.2297	6	32594328	T	C	7.2e-17	0.0699557	0.0084	898130	8.33333	0.2
83	rs9273493	f01	6	32628247	T	C	0.165593	-0.0076	0.00548142	-1.3865	898130	0.4272	6	32628247	T	C	3.5e-12	-0.0428334	0.0066	898130	-6.9697	0.43
84	rs9502575	f01	6	7275468	T	C	0.88639	-0.0008	0.00559937	-0.142873	898130	0.3755	6	7275468	T	C	7.4e-15	-0.0467085	0.0064	898130	-7.8125	0.43
85	rs9563615	f01	13	59077406	A	T	0.0963501	0.0091	0.00547266	1.66281	898130	0.4328	13	59077406	A	T	3.9e-09	0.0394377	0.007	898130	6	0.29
86	rs9957145	f01	18	56876228	A	G	0.0945847	-0.0122	0.00729799	-1.67169	898130	0.1654	18	56876228	A	G	6.7e-09	-0.0467079	0.0086	898130	-5.81395	0.17
87	rs9971402	f01	11	92756551	A	C	0.409262	-0.0053	0.00642274	-0.825193	898130	0.2321	11	92756551	A	C	1.4e-08	0.0489472	0.0092	898130	5.65217	0.14
88	rs1005752	f11	15	77818128	A	C	0	0.0701	0.00556335	12.6003	898130	0.3884	15	77818128	A	C	5.7e-29	0.0789996	0.007	898130	11.2857	0.28
89	rs10096633	f11	8	19830921	T	C	0.000422014	-0.0298	0.00845169	-3.52592	898130	0.1165	8	19830921	T	C	8.7e-13	-0.0699562	0.0098	898130	-7.14286	0.12
90	rs10097617	f11	8	95961626	T	C	2.02705e-12	0.0416	0.00591529	7.03262	898130	0.3003	8	95961626	T	C	1.1e-15	0.0477978	0.0063	898130	8.09524	0.48
91	rs10193538	f11	2	58981064	T	G	6.77697e-06	0.0248	0.00551041	4.50058	898130	0.4113	2	58981064	T	G	1.7e-08	0.0353961	0.0065	898130	5.69231	0.39
92	rs10195252	f11	2	165513091	T	C	5.57863e-09	0.0552	0.00947002	5.82892	898130	0.0901	2	165513091	T	C	1.6e-20	0.0591289	0.0064	898130	9.375	0.41
93	rs10228066	f11	7	15063569	T	C	0	0.0646	0.00581902	11.1015	898130	0.3187	7	15063569	T	C	1.9e-25	0.0658293	0.0063	898130	10.4762	0.46
94	rs10406327	f11	19	33890838	C	G	0	0.0557	0.00543966	10.2396	898130	0.4609	19	33890838	C	G	4.6e-08	0.0337588	0.0064	898130	5.46875	0.48
95	rs10406431	f11	19	46157019	A	G	0	0.0893	0.00605833	14.74	898130	0.2771	19	46157019	A	G	2.5e-19	0.057903	0.0065	898130	9.07692	0.44
96	rs1042725	f11	12	66358347	T	C	0.00535809	0.0176	0.0063203	2.78468	898130	0.2432	12	66358347	T	C	1.6e-17	0.0514177	0.0063	898130	8.57143	0.49
97	rs1043246	f11	17	3828086	C	G	8.88178e-16	-0.0438	0.0054487	-8.03862	898130	0.4515	17	3828086	C	G	6e-10	-0.0579018	0.0096	898130	-6.14583	0.16
98	rs10459650	f11	15	77910620	A	G	0.000413995	0.0239	0.00676862	3.531	898130	0.2008	15	77910620	A	G	6.1e-10	0.0386234	0.0066	898130	6.21212	0.38
99	rs10477765	f11	5	101234437	T	C	0.0181805	-0.0137	0.00580036	-2.36192	898130	0.3226	5	101234437	T	C	2.3e-08	-0.0419539	0.0081	898130	-5.55556	0.2
100	rs1060731	f11	8	41435225	T	C	3.30118e-08	0.0318	0.00575601	5.52466	898130	0.3324	8	41435225	T	C	3.5e-09	0.0394377	0.007	898130	6	0.29
101	rs10750397	f11	11	128234144	A	G	6.94423e-08	0.0332	0.00615658	5.39261	898130	0.2633	11	128234144	A	G	2e-10	0.0419567	0.007	898130	6.42857	0.28
102	rs10811660	f11	9	22134068	A	G	0	-0.1822	0.0054677	-33.323	898130	0.4362	9	22134068	A	G	6.6e-79	-0.160001	0.0086	898130	-18.6047	0.17
103	rs10830963	f11	11	92708710	C	G	1.25702e-11	-0.0372	0.00549199	-6.7735	898130	0.421	11	92708710	C	G	1.5e-43	-0.0989987	0.0071	898130	-13.9437	0.28
104	rs10842994	f11	12	27965150	T	C	6.66134e-16	-0.0553	0.00683713	-8.08819	898130	0.1955	12	27965150	T	C	2.5e-20	-0.073989	0.0081	898130	-9.1358	0.19
105	rs10882101	f11	10	94462427	T	C	0	0.1273	0.00596772	21.3314	898130	0.2913	10	94462427	T	C	1.6e-62	0.11	0.0064	898130	17.1875	0.41
106	rs10885404	f11	10	114773068	T	G	2.68723e-11	-0.0388	0.00582341	-6.66277	898130	0.3178	10	114773068	T	G	3.4e-34	-0.109999	0.0089	898130	-12.3596	0.18
107	rs10893829	f11	11	128042575	T	C	3.43158e-05	0.0249	0.00601049	4.14276	898130	0.2844	11	128042575	T	C	2.7e-10	0.0553481	0.0091	898130	6.26374	0.15
108	rs10908278	f11	17	36099952	A	T	0	-0.125	0.00597317	-20.9269	898130	0.2904	17	36099952	A	T	3.1e-30	-0.0739912	0.0064	898130	-11.5625	0.48
109	rs10937721	f11	4	6306763	C	G	1.01275e-12	0.1039	0.0145748	7.12876	898130	0.0359	4	6306763	C	G	1.6e-40	0.087001	0.0065	898130	13.3846	0.41
110	rs10938398	f11	4	45186139	A	G	1.79856e-14	0.0457	0.00596291	7.66404	898130	0.2921	4	45186139	A	G	4.9e-12	0.0410995	0.0064	898130	6.875	0.43
111	rs10962	f11	17	36046451	C	G	0	0.0632	0.00642177	9.84152	898130	0.2322	17	36046451	C	G	4.3e-08	0.0402636	0.0079	898130	5.44304	0.23
112	rs10974438	f11	9	4291928	A	C	0	-0.067	0.00563981	-11.8798	898130	0.3627	9	4291928	A	C	1.6e-14	-0.0477994	0.0066	898130	-7.72727	0.36
113	rs11023461	f11	11	2632430	C	G	6.39974e-05	-0.0486	0.0121574	-3.99757	898130	0.0525	11	2632430	C	G	1.3e-09	-0.0759966	0.013	898130	-5.84615	0.08
114	rs11023936	f11	11	2755552	T	C	0.000860509	0.0207	0.00621144	3.33256	898130	0.2562	11	2755552	T	C	2.1e-09	0.0402634	0.0071	898130	6.05634	0.31
115	rs11049091	f11	12	27828938	A	G	0.0377315	0.0181	0.00871131	2.07776	898130	0.1087	12	27828938	A	G	2.5e-11	0.0540321	0.0085	898130	6.58824	0.18
116	rs11063018	f11	12	4288001	T	C	2.6558e-06	-0.0361	0.00768774	-4.69579	898130	0.1456	12	4288001	T	C	1.6e-10	-0.0501551	0.0084	898130	-6.30952	0.18
117	rs111729685	f11	3	152086533	A	G	1.28645e-05	0.0237	0.00543279	4.3624	898130	0.47	3	152086533	A	G	3.6e-09	0.0370114	0.0065	898130	6	0.4
118	rs11196148	f11	10	114671172	T	C	1.31352e-05	0.0248	0.00569089	4.35784	898130	0.3484	10	114671172	T	C	9.3e-12	-0.0579031	0.0087	898130	-6.78161	0.17
119	rs1127215	f11	1	117532790	T	C	2.5665e-05	-0.0258	0.00612991	-4.20887	898130	0.2669	1	117532790	T	C	2.3e-13	-0.0437422	0.0064	898130	-7.34375	0.42
120	rs113672528	f11	3	185540817	A	C	2.98314e-06	-0.1914	0.0409677	-4.67198	898130	0.0044	3	185540817	A	C	1.1e-10	-0.140002	0.021	898130	-6.66667	0.02
121	rs11496066	f11	7	102486254	T	C	2.54316e-05	0.1558	0.0369989	4.21094	898130	0.0054	7	102486254	T	C	1.2e-08	0.0437432	0.0083	898130	5.66265	0.18
122	rs11564714	f11	11	2190418	C	G	0	0.1156	0.0135797	8.51271	898130	0.0416	11	2190418	C	G	1.7e-09	0.0729837	0.012	898130	6.08333	0.086
123	rs11591689	f11	10	80907740	T	C	0.00925894	0.0265	0.0101831	2.60234	898130	0.0768	10	80907740	T	C	1e-08	0.0411007	0.0077	898130	5.71429	0.23
124	rs11642430	f11	16	30045789	C	G	0.0219605	-0.0131	0.0057179	-2.29105	898130	0.3415	16	30045789	C	G	1.2e-10	-0.0394398	0.0065	898130	-6.46154	0.4
125	rs11680058	f11	2	16574669	A	G	5.44079e-05	0.0308	0.00763163	4.03584	898130	0.1482	2	16574669	A	G	1.3e-08	0.056641	0.01	898130	5.8	0.14
126	rs1169299	f11	12	121429194	T	C	5.10703e-15	0.0471	0.00602074	7.82295	898130	0.2828	12	121429194	T	C	4.4e-19	-0.0566418	0.0064	898130	-9.0625	0.47
127	rs11699802	f11	20	48832135	T	C	0	-0.0518	0.00542538	-9.54771	898130	0.4852	20	48832135	T	C	2.5e-11	-0.0402611	0.0064	898130	-6.71875	0.46
128	rs11709077	f11	3	12336507	A	G	4.21885e-15	-0.1097	0.0139717	-7.85156	898130	0.0392	3	12336507	A	G	1.6e-27	-0.109999	0.0098	898130	-11.2245	0.12
129	rs11759026	f11	6	126792095	A	G	0	-0.0515	0.00543018	-9.48403	898130	0.4743	6	126792095	A	G	1.3e-18	-0.0668773	0.0075	898130	-8.93333	0.23
130	rs11786992	f11	8	95685147	A	C	2.22369e-06	0.0298	0.00629761	4.73195	898130	0.2458	8	95685147	A	C	1.7e-09	0.0378165	0.0066	898130	6.06061	0.36
131	rs118109589	f11	3	23635623	A	G	0	-0.1083	0.00817644	-13.2454	898130	0.1258	3	23635623	A	G	7.4e-11	-0.12	0.018	898130	-6.66667	0.03
132	rs11820019	f11	11	69448758	T	C	1.087e-11	0.1417	0.0208551	6.79449	898130	0.0172	11	69448758	T	C	1e-11	0.140002	0.021	898130	6.66667	0.03
133	rs11842871	f11	13	31042452	T	G	0.0162686	-0.0212	0.00882292	-2.40283	898130	0.1056	13	31042452	T	G	1.5e-08	-0.0394391	0.0073	898130	-5.75342	0.27
134	rs11926707	f11	3	46925539	T	C	0.00823903	-0.0157	0.00594221	-2.64211	898130	0.2956	3	46925539	T	C	1.5e-08	-0.0362064	0.0066	898130	-5.75758	0.37
135	rs11967262	f11	6	43760327	C	G	5.89129e-05	-0.0219	0.00545166	-4.01712	898130	0.4488	6	43760327	C	G	1.4e-10	-0.0386249	0.0064	898130	-6.40625	0.49
136	rs12001437	f11	9	34074476	T	C	7.64827e-08	-0.0295	0.00548813	-5.37524	898130	0.4232	9	34074476	T	C	3.7e-10	-0.0386241	0.0065	898130	-6.30769	0.37
137	rs12299509	f11	12	4406281	A	G	0.000110922	-0.021	0.00543286	-3.86537	898130	0.4699	12	4406281	A	G	9.8e-14	-0.0456724	0.0065	898130	-7.53846	0.47
138	rs12454712	f11	18	60845884	T	C	0	0.0543	0.00542462	10.0099	898130	0.4878	18	60845884	T	C	5.1e-13	0.0456719	0.0067	898130	7.31343	0.39
139	rs12555274	f11	9	22136440	C	G	0	0.0566	0.00564182	10.0322	898130	0.3621	9	22136440	C	G	5.8e-50	0.109999	0.0072	898130	15.2778	0.26
140	rs1260326	f11	2	27730940	T	C	0	-0.0632	0.00544393	-11.6093	898130	0.4562	2	27730940	T	C	1.3e-24	-0.0668767	0.0065	898130	-10.3077	0.39
141	rs12609461	f11	19	47581464	A	C	9.03854e-08	-0.0323	0.00604296	-5.34506	898130	0.2794	19	47581464	A	C	5.7e-11	-0.0419566	0.0069	898130	-6.52174	0.32
142	rs12640250	f11	4	17792869	A	C	0.0024933	-0.0164	0.005423	-3.02415	898130	0.4999	4	17792869	A	C	4.5e-08	-0.0370121	0.0071	898130	-5.49296	0.29
143	rs12719778	f11	8	145879883	T	C	3.08099e-05	0.0252	0.00604694	4.1674	898130	0.2788	8	145879883	T	C	2.1e-09	0.0370113	0.0064	898130	6.09375	0.46
144	rs12811407	f11	12	133069698	A	G	6.54913e-10	0.0504	0.00815981	6.17661	898130	0.1264	12	133069698	A	G	2.4e-12	0.0456716	0.007	898130	7	0.33
145	rs12818766	f11	12	4376091	A	G	0	0.0538	0.00604761	8.89608	898130	0.2787	12	4376091	A	G	1.3e-10	-0.0553475	0.0089	898130	-6.40449	0.17
146	rs12920022	f11	16	89564055	A	T	0.0016444	0.0264	0.00838651	3.14791	898130	0.1186	16	89564055	A	T	2.9e-09	0.050158	0.009	898130	5.88889	0.16
147	rs1316776	f11	5	78430607	A	C	2.10478e-05	-0.0234	0.00550138	-4.25348	898130	0.4159	5	78430607	A	C	3.5e-12	-0.0428334	0.0066	898130	-6.9697	0.35
148	rs13262861	f11	8	41508577	A	C	0	-0.1	0.0078191	-12.7892	898130	0.1398	8	41508577	A	C	1.8e-27	-0.0939988	0.0087	898130	-10.8046	0.17
149	rs1359790	f11	13	80717156	A	G	0	-0.0877	0.00605496	-14.484	898130	0.2776	13	80717156	A	G	5.7e-31	-0.0829999	0.0071	898130	-11.6901	0.28
150	rs13737	f11	15	75932129	T	G	1.47469e-10	-0.035	0.00546195	-6.40797	898130	0.4404	15	75932129	T	G	7.3e-10	-0.0428337	0.0075	898130	-6.13333	0.24
151	rs1377807	f11	17	4045440	C	G	0.00191031	0.0203	0.0065403	3.10383	898130	0.2205	17	4045440	C	G	5.7e-17	0.0553469	0.0068	898130	8.38235	0.31
152	rs1426371	f11	12	108629780	A	G	0	-0.0479	0.00542386	-8.83134	898130	0.4911	12	108629780	A	G	1.1e-11	-0.0467069	0.0073	898130	-6.84932	0.26
153	rs145268310	f11	3	12310773	C	G	0.00633252	0.0157	0.00575082	2.73005	898130	0.3336	3	12310773	C	G	1.4e-09	0.0591263	0.0099	898130	6.06061	0.12
154	rs148766658	f11	8	41552046	T	C	0.0278592	-0.1655	0.0752525	-2.19926	898130	0.0013	8	41552046	T	C	7.9e-11	-0.109998	0.017	898130	-6.47059	0.04
155	rs149315186	f11	3	185564276	C	G	0	-0.0866	0.00850264	-10.1851	898130	0.1149	3	185564276	C	G	1.1e-10	-0.0949977	0.015	898130	-6.33333	0.05
156	rs1493694	f11	1	120526982	T	C	0.000104891	0.0679	0.0175046	3.87899	898130	0.0246	1	120526982	T	C	2.1e-16	0.0840005	0.01	898130	8.4	0.11
157	rs149537051	f11	3	152494813	T	C	2.11382e-07	0.0678	0.013066	5.18904	898130	0.0451	3	152494813	T	C	9.1e-09	-0.0940008	0.016	898130	-5.875	0.042
158	rs1531583	f11	4	744972	T	G	0.000995891	0.0531	0.0161316	3.29169	898130	0.0291	4	744972	T	G	1.2e-12	0.109999	0.015	898130	7.33333	0.046
159	rs1561927	f11	8	129568078	T	C	1.03962e-05	-0.0655	0.0148568	-4.40877	898130	0.0345	8	129568078	T	C	1.9e-09	-0.0402634	0.0071	898130	-6.05634	0.27
160	rs1562396	f11	7	130457914	A	G	7.14127e-07	-0.0269	0.00542614	-4.95748	898130	0.483	7	130457914	A	G	7.6e-17	-0.0566404	0.0069	898130	-8.4058	0.32
161	rs1573090	f11	6	137302159	T	G	0	0.048	0.0054455	8.81462	898130	0.4546	6	137302159	T	G	8.4e-15	0.0467085	0.0064	898130	7.8125	0.46
162	rs1574190	f11	10	80992381	T	C	0.000186834	0.0252	0.00674485	3.73618	898130	0.2027	10	80992381	T	C	3.2e-13	0.0446861	0.0066	898130	7.27273	0.4
163	rs16889471	f11	8	118190620	A	G	2.93321e-13	0.0812	0.0111273	7.29739	898130	0.0634	8	118190620	A	G	3.4e-09	0.0428352	0.0077	898130	5.97403	0.21
164	rs16952522	f11	16	53807498	C	G	0	-0.1607	0.00932709	-17.2294	898130	0.0932	16	53807498	C	G	1.5e-08	-0.0910028	0.016	898130	-5.6875	0.04
165	rs17122772	f11	14	23288935	C	G	0.0218739	-0.0276	0.012039	-2.29255	898130	0.0536	14	23288935	C	G	2e-08	-0.0402612	0.0077	898130	-5.58442	0.23
166	rs17154889	f11	5	102305065	A	C	9.32089e-05	0.0214	0.00547648	3.90762	898130	0.4303	5	102305065	A	C	5.9e-12	0.043743	0.0068	898130	6.91176	0.31
167	rs17168486	f11	7	14898282	T	C	0	0.0643	0.00549725	11.6968	898130	0.4181	7	14898282	T	C	6.9e-17	0.0689353	0.0083	898130	8.31325	0.18
168	rs17522122	f11	14	33302882	T	G	0.00128507	0.0183	0.00568448	3.21929	898130	0.3501	14	33302882	T	G	4e-09	0.0362055	0.0064	898130	5.9375	0.47
169	rs177045	f11	10	71321279	A	G	6.66134e-16	-0.0456	0.00564725	-8.07473	898130	0.3605	10	71321279	A	G	1e-12	-0.046707	0.0069	898130	-7.24638	0.32
170	rs17791513	f11	9	81905590	A	G	4.21885e-15	0.0927	0.011813	7.84727	898130	0.0558	9	81905590	A	G	2.9e-14	0.099999	0.013	898130	7.69231	0.07
171	rs17817964	f11	16	53828066	T	C	0	0.1192	0.00698451	17.0663	898130	0.1849	16	53828066	T	C	5.9e-75	0.120001	0.0064	898130	18.75	0.4
172	rs1783541	f11	11	65294799	T	C	1.13836e-06	0.0352	0.00723376	4.86608	898130	0.1691	11	65294799	T	C	1.4e-14	0.0603158	0.008	898130	7.625	0.2
173	rs1796330	f11	12	71522953	C	G	1.49099e-08	-0.0339	0.00598665	-5.6626	898130	0.2882	12	71522953	C	G	3.2e-14	-0.0456722	0.0064	898130	-7.65625	0.43
174	rs1800961	f11	20	43042364	T	C	8.33236e-08	0.1381	0.025766	5.35978	898130	0.0112	20	43042364	T	C	3.2e-20	0.160003	0.017	898130	9.41176	0.035
175	rs1801645	f11	22	50356850	T	C	5.90639e-14	-0.0458	0.00609833	-7.51026	898130	0.2713	22	50356850	T	C	1.5e-10	-0.0446881	0.0074	898130	-6.48649	0.28
176	rs1815311	f11	6	7245458	A	G	1.33781e-09	-0.0378	0.00623475	-6.06279	898130	0.2533	6	7245458	A	G	4.4e-14	-0.0477982	0.0067	898130	-7.61194	0.35
177	rs1818599	f11	3	187755019	A	G	0.0179648	0.0138	0.00583178	2.36634	898130	0.3161	3	187755019	A	G	1.8e-08	0.0353969	0.0066	898130	5.60606	0.36
178	rs2028150	f11	2	65655012	C	G	4.28223e-10	0.0485	0.00776823	6.24338	898130	0.142	2	65655012	C	G	3.1e-15	0.0489488	0.0065	898130	8	0.4
179	rs2066827	f11	12	12871099	T	G	0.0152761	-0.0376	0.0155003	-2.42577	898130	0.0316	12	12871099	T	G	3.5e-08	-0.0410994	0.0081	898130	-5.4321	0.23
180	rs2080090	f11	17	65828371	A	T	1.58665e-08	0.0314	0.00555563	5.65192	898130	0.3914	17	65828371	A	T	1.7e-11	0.0514181	0.0081	898130	6.66667	0.19
181	rs208302	f11	12	121602760	A	G	2.86719e-09	0.0585	0.0098501	5.93903	898130	0.0826	12	121602760	A	G	9e-09	0.0402629	0.0075	898130	5.73333	0.23
182	rs2102278	f11	4	52818664	A	G	0.00510319	-0.0155	0.00553483	-2.80045	898130	0.4	4	52818664	A	G	4.5e-08	-0.0362054	0.0069	898130	-5.50725	0.32
183	rs2107133	f11	17	36064897	A	G	3.29434e-08	-0.1748	0.0316379	-5.52503	898130	0.0074	17	36064897	A	G	6.9e-10	0.0591276	0.0097	898130	6.18557	0.13
184	rs2129869	f11	12	26457650	A	T	0.000129798	-0.0208	0.00543529	-3.82684	898130	0.4664	12	26457650	A	T	2.3e-09	-0.0419542	0.0075	898130	-6	0.23
185	rs2169387	f11	8	9181395	A	G	4.59866e-05	0.105	0.025766	4.07514	898130	0.0112	8	9181395	A	G	2.1e-09	0.0647692	0.011	898130	5.90909	0.098
186	rs2194411	f11	3	185548663	A	G	0	0.0915	0.0079698	11.4808	898130	0.1336	3	185548663	A	G	3.6e-14	-0.0729844	0.0097	898130	-7.52577	0.13
187	rs2237895	f11	11	2857194	A	C	0	-0.1982	0.00571549	-34.6777	898130	0.3421	11	2857194	A	C	3.6e-44	-0.0929989	0.0066	898130	-14.0909	0.43
188	rs2237897	f11	11	2858546	T	C	0	-0.2476	0.00562279	-44.035	898130	0.3679	11	2858546	T	C	1.8e-31	-0.189999	0.017	898130	-11.1765	0.046
189	rs2238689	f11	19	46178661	T	C	0	-0.0723	0.00590083	-12.2525	898130	0.3029	19	46178661	T	C	1.3e-14	-0.046709	0.0065	898130	-7.69231	0.42
190	rs2249105	f11	2	65287896	A	G	4.27448e-07	0.0293	0.00579474	5.05631	898130	0.3238	2	65287896	A	G	1.2e-15	0.0501561	0.0066	898130	8.0303	0.37
191	rs2249960	f11	10	94233120	A	G	0	-0.3392	0.0380658	-8.91088	898130	0.0051	10	94233120	A	G	1.9e-09	-0.0553481	0.0096	898130	-5.9375	0.13
192	rs2258238	f11	12	66221060	A	T	7.96948e-08	-0.0443	0.00825289	-5.36782	898130	0.1231	12	66221060	A	T	2e-25	-0.109999	0.011	898130	-10	0.1
193	rs2268078	f11	20	32596704	A	G	0.00220742	0.0199	0.00650156	3.06081	898130	0.2242	20	32596704	A	G	2.9e-10	0.0402631	0.0067	898130	6.41791	0.34
194	rs2268576	f11	7	44189023	T	C	9.76996e-15	-0.0435	0.00561867	-7.74205	898130	0.3692	7	44189023	T	C	1.4e-09	-0.0370113	0.0064	898130	-6.09375	0.49
195	rs2272163	f11	3	77671721	A	C	0.00445819	-0.0169	0.0059428	-2.84378	898130	0.2955	3	77671721	A	C	1.2e-08	-0.0353961	0.0065	898130	-5.69231	0.38
196	rs2272662	f11	8	145639726	T	C	0.00507541	-0.0152	0.00542429	-2.80221	898130	0.4891	8	145639726	T	C	2e-08	-0.0378168	0.0071	898130	-5.6338	0.41
197	rs2273017	f11	6	32337630	A	G	5.05532e-06	0.025	0.00547948	4.56248	898130	0.4284	6	32337630	A	G	1.9e-13	0.0446858	0.0065	898130	7.38462	0.4
198	rs2276133	f11	11	65562257	A	G	0.00919509	-0.0143	0.00549005	-2.60471	898130	0.4221	11	65562257	A	G	1.2e-08	-0.0394392	0.0074	898130	-5.67568	0.25
199	rs2280141	f11	10	124193181	T	G	5.77316e-15	0.0433	0.00554354	7.81089	898130	0.3963	10	124193181	T	G	2e-13	0.0437431	0.0063	898130	7.46032	0.48
200	rs2284190	f11	6	32819517	T	C	0.00292597	-0.0216	0.0072595	-2.97541	898130	0.1676	6	32819517	T	C	2e-08	-0.0489496	0.0094	898130	-5.53191	0.13
201	rs2289488	f11	11	2892955	C	G	0	0.0819	0.00583877	14.0269	898130	0.3147	11	2892955	C	G	3.3e-08	0.0362063	0.0068	898130	5.58824	0.39
202	rs2290203	f11	15	91512067	A	G	0	0.0653	0.00542422	12.0386	898130	0.4894	15	91512067	A	G	8.7e-15	0.0603152	0.0079	898130	7.72152	0.2
203	rs231362	f11	11	2691471	A	G	0	-0.0854	0.00878635	-9.71962	898130	0.1066	11	2691471	A	G	5.5e-17	-0.0527172	0.0065	898130	-8.46154	0.48
204	rs243024	f11	2	60583665	A	G	0	0.0535	0.00577503	9.26401	898130	0.3281	2	60583665	A	G	4.4e-20	0.05664	0.0063	898130	9.20635	0.46
205	rs2466299	f11	8	118183587	A	G	0	0.0782	0.00728214	10.7386	898130	0.1663	8	118183587	A	G	2.3e-08	0.0446875	0.0086	898130	5.5814	0.17
206	rs2516403	f11	6	31480874	T	C	0.000369601	-0.0211	0.00592549	-3.56089	898130	0.2985	6	31480874	T	C	2.3e-09	0.0378157	0.0067	898130	5.97015	0.34
207	rs2523504	f11	6	31510858	T	C	0.00355474	-0.0194	0.0066548	-2.91519	898130	0.2102	6	31510858	T	C	6.1e-14	-0.0514174	0.0072	898130	-7.5	0.27
208	rs255761	f11	5	53321956	T	G	0.0115043	0.0138	0.00546103	2.527	898130	0.4411	5	53321956	T	G	2.2e-12	0.0527172	0.0079	898130	6.96203	0.2
209	rs2616055	f11	10	71317835	A	G	2.99464e-06	0.0351	0.00751415	4.67119	898130	0.1539	10	71317835	A	G	4.1e-08	0.074991	0.014	898130	5.35714	0.06
210	rs2642588	f11	10	71466578	T	G	0.00946379	-0.023	0.00886378	-2.59483	898130	0.1045	10	71466578	T	G	6.3e-14	-0.0489481	0.0069	898130	-7.53623	0.3
211	rs2767036	f11	11	34982148	A	C	0.000311406	-0.0215	0.00596291	-3.60562	898130	0.2921	11	34982148	A	C	2.5e-08	-0.0370118	0.0069	898130	-5.65217	0.29
212	rs2796441	f11	9	84308948	A	G	0	-0.0754	0.00555998	-13.5612	898130	0.3897	9	84308948	A	G	8.5e-24	-0.0658299	0.0065	898130	-10.1538	0.41
213	rs2820446	f11	1	219748818	C	G	2.07439e-06	0.0274	0.00577324	4.74604	898130	0.3285	1	219748818	C	G	3.7e-16	0.0553487	0.007	898130	8.14286	0.29
214	rs2844497	f11	6	31480133	T	C	1.20434e-07	-0.0429	0.0081053	-5.29284	898130	0.1284	6	31480133	T	C	3.1e-08	0.0591267	0.011	898130	5.45455	0.11
215	rs28505901	f11	9	139241030	A	G	0	-0.1327	0.00951778	-13.9423	898130	0.0891	9	139241030	A	G	2.6e-21	-0.0759955	0.0081	898130	-9.38272	0.25
216	rs28819812	f11	4	157652753	A	C	0.0105979	-0.0153	0.00598665	-2.55569	898130	0.2882	4	157652753	A	C	2.7e-08	-0.0378169	0.0072	898130	-5.55556	0.32
217	rs291367	f11	1	235690800	A	G	0.00179212	-0.0175	0.00560416	-3.12268	898130	0.3739	1	235690800	A	G	6.1e-10	-0.0411002	0.007	898130	-6.28571	0.37
218	rs2925979	f11	16	81534790	T	C	6.19504e-14	0.0423	0.00563714	7.50381	898130	0.3635	16	81534790	T	C	2.1e-14	0.0501553	0.0069	898130	7.68116	0.3
219	rs2972144	f11	2	227101411	A	G	5.54786e-06	-0.0464	0.0102137	-4.54293	898130	0.0763	2	227101411	A	G	7.9e-46	-0.0940007	0.0066	898130	-14.2424	0.36
220	rs3094515	f11	17	36043653	T	C	0.000577809	-0.0191	0.00554939	-3.44182	898130	0.3939	17	36043653	T	C	1.4e-09	-0.0402634	0.0071	898130	-6.05634	0.37
221	rs3094689	f11	6	31284579	T	C	0.0228262	0.0145	0.0063699	2.27633	898130	0.2377	6	31284579	T	C	2.2e-14	0.0579026	0.0077	898130	7.66234	0.29
222	rs3110641	f11	17	36047417	A	G	0	-0.0551	0.00600478	-9.17602	898130	0.2853	17	36047417	A	G	3.9e-08	-0.0410982	0.008	898130	-5.5	0.22
223	rs3111316	f11	19	13038415	A	G	0.000512584	0.0241	0.00693706	3.47409	898130	0.1882	19	13038415	A	G	1.6e-12	0.0428335	0.0065	898130	7.07692	0.41
224	rs3131012	f11	6	31115441	T	C	7.77156e-15	-0.0431	0.00554547	-7.77211	898130	0.3955	6	31115441	T	C	7.7e-14	-0.0437431	0.0063	898130	-7.46032	0.46
225	rs3217860	f11	12	4399050	A	G	1.35948e-09	-0.0332	0.00547836	-6.06021	898130	0.4291	12	4399050	A	G	2e-14	-0.055348	0.0074	898130	-7.7027	0.26
226	rs329122	f11	5	133864599	A	G	4.1489e-12	0.0386	0.00556837	6.93201	898130	0.3865	5	133864599	A	G	9.2e-09	0.0353951	0.0064	898130	5.78125	0.43
227	rs340874	f11	1	214159256	T	C	5.9952e-15	-0.0435	0.00557566	-7.80176	898130	0.3838	1	214159256	T	C	5.6e-26	-0.0679103	0.0064	898130	-10.625	0.44
228	rs34298980	f11	6	40409243	T	C	2.71939e-05	0.0232	0.00552937	4.19578	898130	0.4024	6	40409243	T	C	1.2e-09	0.0378165	0.0066	898130	6.06061	0.5
229	rs34454109	f11	20	51223594	A	T	0.0374646	0.0158	0.00759373	2.08067	898130	0.15	20	51223594	A	T	8.8e-09	0.0410995	0.0076	898130	5.78947	0.23
230	rs34584161	f11	13	26776999	A	G	0	0.0637	0.00546927	11.6469	898130	0.4351	13	26776999	A	G	2.9e-10	0.0446868	0.0075	898130	6.4	0.24
231	rs348330	f11	1	229672955	A	G	0	-0.0516	0.00581902	-8.86747	898130	0.3187	1	229672955	A	G	3.9e-14	-0.0477982	0.0067	898130	-7.61194	0.36
232	rs34855406	f11	17	40731411	C	G	6.02522e-07	0.0302	0.00605161	4.99041	898130	0.2781	17	40731411	C	G	3.2e-12	0.0467067	0.0071	898130	7.04225	0.28
233	rs34927497	f11	13	58472262	A	C	0.009224	0.0144	0.00553072	2.60364	898130	0.4018	13	58472262	A	C	1.3e-08	0.0446883	0.0084	898130	5.71429	0.18
234	rs34965774	f11	12	118412373	A	G	0	0.0632	0.00629847	10.0342	898130	0.2457	12	118412373	A	G	3.5e-09	0.0514165	0.0092	898130	5.86957	0.14
235	rs35352848	f11	3	23455582	T	C	0	0.1103	0.00707623	15.5874	898130	0.1788	3	23455582	T	C	9.5e-20	0.0709699	0.0079	898130	8.98734	0.21
236	rs35801464	f11	10	114760284	T	C	0	0.3163	0.0224552	14.0858	898130	0.0148	10	114760284	T	C	1.2e-76	0.230002	0.013	898130	17.6923	0.069
237	rs35895680	f11	17	47060322	A	C	0.00119624	-0.0482	0.0148776	-3.23978	898130	0.0344	17	47060322	A	C	3.8e-15	-0.0527157	0.0069	898130	-7.97101	0.32
238	rs35913461	f11	2	653575	T	C	0	-0.0978	0.00935417	-10.4552	898130	0.0926	2	653575	T	C	5.9e-11	-0.0540341	0.0086	898130	-6.51163	0.17
239	rs35999103	f11	2	147861633	T	C	0.0372704	0.0119	0.00571349	2.08279	898130	0.3426	2	147861633	T	C	8.3e-09	0.0489478	0.0091	898130	5.71429	0.15
240	rs36112520	f11	20	43003122	A	G	0	0.0582	0.00552275	10.5382	898130	0.4054	20	43003122	A	G	5.9e-15	0.0820004	0.011	898130	7.45455	0.11
241	rs3751837	f11	16	3583173	T	C	9.31477e-13	0.0424	0.00593814	7.14028	898130	0.2963	16	3583173	T	C	1.7e-08	0.0411007	0.0077	898130	5.71429	0.22
242	rs3768321	f11	1	40035928	T	G	1.43663e-12	0.0572	0.00807855	7.08048	898130	0.1294	1	40035928	T	G	1.3e-26	0.0849991	0.008	898130	10.625	0.2
243	rs3774723	f11	3	63962339	A	G	0	-0.0807	0.00561867	-14.3628	898130	0.3692	3	63962339	A	G	2e-13	-0.0647691	0.0089	898130	-7.30337	0.16
244	rs3798519	f11	6	50788778	A	C	1.49591e-12	-0.0432	0.00610612	-7.07487	898130	0.2702	6	50788778	A	C	1.1e-12	-0.0566423	0.0082	898130	-7.07317	0.18
245	rs3802177	f11	8	118185025	A	G	0	-0.1104	0.00548456	-20.1292	898130	0.4253	8	118185025	A	G	6.3e-55	-0.109999	0.0069	898130	-15.942	0.31
246	rs3887925	f11	3	186665645	T	C	3.10196e-13	0.0397	0.0054459	7.28989	898130	0.4542	3	186665645	T	C	1.4e-17	0.0527166	0.0064	898130	8.59375	0.45
247	rs39328	f11	7	103444978	T	C	3.8123e-07	0.028	0.00551387	5.0781	898130	0.4096	7	103444978	T	C	3e-08	0.0345818	0.0064	898130	5.625	0.43
248	rs4132228	f11	3	64708114	T	C	0.00354024	-0.0161	0.00552038	-2.91646	898130	0.4065	3	64708114	T	C	8.2e-15	-0.052717	0.007	898130	-7.85714	0.29
249	rs4238013	f11	12	4376089	T	C	0.0055906	-0.0333	0.0120179	-2.77087	898130	0.0538	12	4376089	T	C	3.3e-13	-0.0566417	0.008	898130	-7.25	0.21
250	rs429358	f11	19	45411941	T	C	0.00126455	0.0291	0.00902632	3.22391	898130	0.1003	19	45411941	T	C	1.8e-18	0.0800002	0.0092	898130	8.69565	0.15
251	rs4457053	f11	5	76424949	A	G	9.00462e-07	-0.0736	0.014983	-4.91223	898130	0.0339	5	76424949	A	G	1.4e-17	-0.0579014	0.0069	898130	-8.55072	0.3
252	rs4518111	f11	3	12377344	A	C	0.000399619	0.0192	0.00542321	3.54034	898130	0.4956	3	12377344	A	C	7.6e-12	0.0410995	0.0064	898130	6.875	0.43
253	rs465002	f11	5	55808475	T	C	0	0.0734	0.00542368	13.5332	898130	0.4921	5	55808475	T	C	3.8e-23	0.0729844	0.0073	898130	10	0.26
254	rs4675045	f11	2	226952104	C	G	2.14048e-05	-0.0263	0.00618866	-4.24971	898130	0.2591	2	226952104	C	G	1.2e-11	-0.0501561	0.0079	898130	-6.70886	0.21
255	rs4689381	f11	4	6257188	T	C	0.0151493	0.0162	0.00666999	2.42879	898130	0.2089	4	6257188	T	C	6.6e-10	0.0378169	0.0065	898130	6.15385	0.44
256	rs4709746	f11	6	164133001	T	C	1.65255e-09	-0.0521	0.00864196	-6.02873	898130	0.1107	6	164133001	T	C	5e-09	-0.0540341	0.0096	898130	-5.83333	0.13
257	rs474513	f11	6	160770312	A	G	1.08709e-06	0.0286	0.00586645	4.87518	898130	0.3093	6	160770312	A	G	1e-09	0.0370111	0.0063	898130	6.19048	0.48
258	rs4776970	f11	15	68080886	A	T	2.45393e-11	0.0436	0.00653076	6.67609	898130	0.2214	15	68080886	A	T	6.2e-09	0.0370115	0.0066	898130	5.90909	0.36
259	rs4804833	f11	19	7970635	A	G	1.9226e-11	0.0368	0.00548289	6.71178	898130	0.4263	19	7970635	A	G	1.1e-12	0.043742	0.0066	898130	7.12121	0.39
260	rs4809604	f11	20	45550489	T	G	0.00943875	-0.0174	0.00670329	-2.59574	898130	0.2061	20	45550489	T	G	1e-08	-0.0353951	0.0064	898130	-5.78125	0.42
261	rs481206	f11	11	72497462	T	C	0.00451083	0.0167	0.00588021	2.84004	898130	0.3067	11	72497462	T	C	2.5e-08	0.0362049	0.0067	898130	5.67164	0.33
262	rs4918791	f11	10	114830306	A	G	4.052e-05	-0.0229	0.00557925	-4.10449	898130	0.3825	10	114830306	A	G	2.2e-25	-0.0739902	0.0071	898130	-10.4225	0.37
263	rs4929965	f11	11	2197286	A	G	0	0.1003	0.00990487	10.1263	898130	0.0816	11	2197286	A	G	4.8e-25	0.0699555	0.0067	898130	10.4478	0.38
264	rs4932265	f11	15	90423293	T	C	0	0.0588	0.00667234	8.8125	898130	0.2087	15	90423293	T	C	7.2e-20	0.0647698	0.0071	898130	9.15493	0.27
265	rs4946812	f11	6	107431688	A	G	1.42867e-07	-0.0356	0.0067661	-5.26152	898130	0.201	6	107431688	A	G	1e-08	-0.0370117	0.0068	898130	-5.73529	0.33
266	rs4977213	f11	8	145507304	T	C	0.00468316	-0.0156	0.00551616	-2.82806	898130	0.4085	8	145507304	T	C	4.4e-14	-0.0477982	0.0067	898130	-7.61194	0.37
267	rs4984251	f11	15	63889022	A	G	8.17249e-05	-0.0357	0.00906256	-3.93928	898130	0.0994	15	63889022	A	G	2.5e-09	-0.0362055	0.0064	898130	-5.9375	0.45
268	rs505922	f11	9	136149229	T	C	7.77156e-15	-0.0424	0.00545636	-7.77075	898130	0.4448	9	136149229	T	C	5.4e-12	-0.0428335	0.0067	898130	-6.86567	0.33
269	rs5215	f11	11	17408630	T	C	0	-0.073	0.00559729	-13.042	898130	0.3762	11	17408630	T	C	2e-26	-0.0699552	0.0065	898130	-10.7692	0.37
270	rs523288	f11	18	57848369	A	T	0	-0.0813	0.00653605	-12.4387	898130	0.2209	18	57848369	A	T	7.5e-14	-0.0540333	0.0074	898130	-7.56757	0.24
271	rs539515	f11	1	177889025	A	C	6.66134e-16	-0.0535	0.0066204	-8.08108	898130	0.2132	1	177889025	A	C	1.2e-10	-0.0477985	0.008	898130	-6.375	0.2
272	rs551087	f11	12	121209193	A	G	3.58535e-11	-0.0476	0.00719004	-6.62027	898130	0.1717	12	121209193	A	G	2.1e-08	0.0370118	0.0069	898130	5.65217	0.3
273	rs56337234	f11	4	1784403	T	C	0	-0.0676	0.00602787	-11.2146	898130	0.2817	4	1784403	T	C	1.4e-17	-0.0553472	0.0066	898130	-8.63636	0.5
274	rs57235767	f11	11	93013531	T	C	0.0240073	-0.0156	0.00691179	-2.25701	898130	0.19	11	93013531	T	C	6.6e-11	-0.0428341	0.007	898130	-6.57143	0.29
275	rs576674	f11	13	33554302	A	G	0	-0.0775	0.00742452	-10.4384	898130	0.1585	13	33554302	A	G	6.8e-10	-0.0501552	0.0086	898130	-6.16279	0.17
276	rs58432198	f11	1	51256091	T	C	0	-0.0883	0.00921287	-9.58442	898130	0.0958	1	51256091	T	C	1.8e-10	-0.0647712	0.01	898130	-6.5	0.12
277	rs59191643	f11	8	41500861	T	C	0	0.0635	0.0054237	11.7079	898130	0.492	8	41500861	T	C	1.3e-13	0.0456724	0.0066	898130	7.42424	0.37
278	rs601945	f11	6	32573415	A	G	0.000862417	-0.0298	0.00894373	-3.33194	898130	0.1024	6	32573415	A	G	2.7e-21	-0.079998	0.0085	898130	-9.41176	0.18
279	rs6031558	f11	20	42999643	C	G	0	-0.0751	0.007014	-10.7072	898130	0.1829	20	42999643	C	G	4.3e-08	-0.0353955	0.0068	898130	-5.44118	0.32
280	rs6070625	f11	20	57394628	C	G	4.78491e-05	-0.0226	0.00555844	-4.06589	898130	0.3903	20	57394628	C	G	3.2e-12	-0.0411004	0.0063	898130	-6.98413	0.48
281	rs61875120	f11	10	114753259	T	C	0	-0.2654	0.0180883	-14.6724	898130	0.023	10	114753259	T	C	0	-0.29	0.0075	898130	-38.6667	0.23
282	rs62064082	f11	17	17625022	A	G	0.00136549	-0.0194	0.006059	-3.20185	898130	0.277	17	17625022	A	G	9.5e-10	-0.0527159	0.009	898130	-6.11111	0.15
283	rs62492368	f11	7	150537635	A	G	2.09946e-05	0.0236	0.00554767	4.25404	898130	0.3946	7	150537635	A	G	1.5e-10	0.0410988	0.0069	898130	6.37681	0.31
284	rs6446298	f11	3	49860854	T	C	0.00629934	-0.0168	0.00614984	-2.73178	898130	0.2642	3	49860854	T	C	5.6e-09	-0.0370116	0.0067	898130	-5.8209	0.34
285	rs6458354	f11	6	43814190	T	C	1.27121e-05	-0.0371	0.00849942	-4.365	898130	0.115	6	43814190	T	C	3.7e-13	-0.0477981	0.007	898130	-7.28571	0.29
286	rs6459733	f11	7	156930550	C	G	0	-0.0466	0.0054231	-8.59288	898130	0.4971	7	156930550	C	G	3.9e-17	-0.0566403	0.0068	898130	-8.52941	0.33
287	rs649961	f11	3	124926637	T	C	5.20018e-08	0.0346	0.00635524	5.44433	898130	0.2393	3	124926637	T	C	1.3e-09	0.0362056	0.0063	898130	6.03175	0.47
288	rs6499653	f11	16	53877592	T	C	2.71032e-05	0.0228	0.00543306	4.19653	898130	0.4696	16	53877592	T	C	1.5e-09	0.0410986	0.0073	898130	6.0274	0.25
289	rs6600191	f11	16	295795	T	C	1.28014e-06	0.0269	0.00555462	4.84281	898130	0.3918	16	295795	T	C	7e-13	0.060316	0.0085	898130	7.17647	0.18
290	rs67232546	f11	11	128398938	T	C	8.87987e-10	0.0455	0.00742452	6.12834	898130	0.1585	11	128398938	T	C	1.4e-12	0.0540328	0.008	898130	7	0.21
291	rs6780171	f11	3	185503456	A	T	0	0.1209	0.00598727	20.1928	898130	0.2881	3	185503456	A	T	2.5e-58	0.11	0.0068	898130	16.1765	0.31
292	rs688457	f11	8	9817931	T	G	0.00739822	0.0149	0.00556309	2.67837	898130	0.3885	8	9817931	T	G	5.9e-09	0.0386251	0.007	898130	5.85714	0.29
293	rs6884702	f11	5	44682589	A	G	0.00142281	-0.0173	0.00542322	-3.18998	898130	0.4955	5	44682589	A	G	5.8e-09	-0.0362058	0.0065	898130	-5.84615	0.39
294	rs6885132	f11	5	14768092	C	G	1.16129e-13	0.0405	0.00545734	7.4212	898130	0.444	5	14768092	C	G	9.5e-13	0.078	0.011	898130	7.09091	0.1
295	rs6903706	f11	6	20518450	A	G	0.00519476	-0.0264	0.00944645	-2.7947	898130	0.0906	6	20518450	A	G	1.9e-14	-0.0625961	0.0083	898130	-7.59036	0.18
296	rs6915155	f11	6	20725940	T	G	0	-0.1213	0.0058089	-20.8817	898130	0.3208	6	20725940	T	G	2.5e-16	-0.0501567	0.0064	898130	-8.28125	0.44
297	rs6921580	f11	6	7203714	C	G	3.93382e-07	0.0278	0.00548093	5.07213	898130	0.4275	6	7203714	C	G	5.1e-15	0.0467085	0.0064	898130	7.8125	0.42
298	rs6976111	f11	7	117495667	A	C	0.00154775	0.0236	0.00745519	3.16558	898130	0.1569	7	117495667	A	C	1.5e-08	0.0394391	0.0073	898130	5.75342	0.31
299	rs6990912	f11	8	9200472	A	C	0.00010225	-0.0223	0.00573974	-3.88519	898130	0.3362	8	9200472	A	C	1e-10	0.0410987	0.0067	898130	6.56716	0.36
300	rs7022807	f11	9	19067833	A	G	0.000112676	-0.0256	0.00662949	-3.86154	898130	0.2124	9	19067833	A	G	3.6e-10	-0.037817	0.0064	898130	-6.25	0.4
301	rs702634	f11	5	53271420	A	G	7.33988e-10	0.047	0.00763163	6.15858	898130	0.1482	5	53271420	A	G	2.1e-13	0.0477976	0.0069	898130	7.3913	0.31
302	rs703972	f11	10	80952826	C	G	0	-0.0536	0.00553506	-9.68372	898130	0.3999	10	80952826	C	G	2.5e-28	-0.0709694	0.0064	898130	-11.0938	0.47
303	rs7077792	f11	10	12316768	T	C	0	0.0754	0.00663291	11.3676	898130	0.2121	10	12316768	T	C	3.2e-26	0.0849989	0.0081	898130	10.4938	0.2
304	rs7080591	f11	10	114740617	T	C	7.5017e-06	-0.0268	0.00598357	-4.47893	898130	0.2887	10	114740617	T	C	1.1e-73	0.120001	0.0065	898130	18.4615	0.4
305	rs7115753	f11	11	45912013	A	G	0.000104859	0.0252	0.00649641	3.87906	898130	0.2247	11	45912013	A	G	4.8e-09	0.0362055	0.0064	898130	5.9375	0.45
306	rs719727	f11	6	127414838	A	G	2.29816e-13	0.063	0.00859459	7.33019	898130	0.1121	6	127414838	A	G	4e-15	0.0579025	0.0074	898130	7.97297	0.24
307	rs720785	f11	10	114721568	C	G	1.52875e-07	-0.0286	0.00544859	-5.24906	898130	0.4516	10	114721568	C	G	5.2e-45	0.110001	0.0077	898130	14.2857	0.24
308	rs7240767	f11	18	7070642	T	C	1.64273e-11	-0.0398	0.00590969	-6.7347	898130	0.3013	18	7070642	T	C	2e-08	-0.0353961	0.0065	898130	-5.69231	0.38
309	rs72802342	f11	16	75234872	A	C	0.00158066	-0.0293	0.00927376	-3.15945	898130	0.0944	16	75234872	A	C	1.3e-27	-0.130001	0.012	898130	-10.8333	0.077
310	rs72832338	f11	6	20775412	A	G	0	0.1047	0.00570675	18.3467	898130	0.3443	6	20775412	A	G	9.9e-15	0.090002	0.012	898130	7.5	0.081
311	rs738408	f11	22	44324730	T	C	7.1135e-05	0.0218	0.00548779	3.97246	898130	0.4234	22	44324730	T	C	1.8e-10	0.0456722	0.0076	898130	6.44737	0.23
312	rs74151639	f11	10	94220051	T	G	1.53346e-05	-0.1931	0.0446595	-4.32383	898130	0.0037	10	94220051	T	G	9.9e-11	-0.0889979	0.014	898130	-6.35714	0.06
313	rs745805	f11	4	185718132	A	T	0.0174829	0.0143	0.00601753	2.37639	898130	0.2833	4	185718132	A	T	1.5e-13	0.0614706	0.0084	898130	7.38095	0.18
314	rs76367336	f11	2	227228251	T	C	7.32767e-06	0.0578	0.0128904	4.48394	898130	0.0464	2	227228251	T	C	3.2e-09	0.0603158	0.01	898130	6.1	0.11
315	rs76393458	f11	6	20553878	A	G	0	0.1628	0.00588719	27.6533	898130	0.3054	6	20553878	A	G	2e-10	0.159996	0.025	898130	6.4	0.018
316	rs7669833	f11	4	153513369	A	T	0	-0.0727	0.00542457	-13.402	898130	0.488	4	153513369	A	T	1.8e-14	-0.0514169	0.007	898130	-7.71429	0.3
317	rs7719891	f11	5	86577352	A	G	0.00170272	-0.0175	0.00557731	-3.13771	898130	0.3832	5	86577352	A	G	2.9e-08	-0.0378169	0.0072	898130	-5.55556	0.26
318	rs77464186	f11	11	72460398	A	C	0	0.1399	0.0119449	11.7122	898130	0.0545	11	72460398	A	C	2.3e-33	0.110001	0.0088	898130	12.5	0.16
319	rs7756992	f11	6	20679709	A	G	0	-0.1616	0.00542331	-29.7973	898130	0.4947	6	20679709	A	G	3e-87	-0.14	0.007	898130	-20	0.27
320	rs7775995	f11	6	20931156	A	G	4.55191e-14	0.0427	0.00566011	7.54403	898130	0.3568	6	20931156	A	G	3.2e-14	0.0501553	0.0069	898130	7.68116	0.31
321	rs78025551	f11	10	114757956	C	G	0.000708671	0.0549	0.0162129	3.3862	898130	0.0288	10	114757956	C	G	8.4e-63	0.15	0.0092	898130	16.3043	0.15
322	rs7816486	f11	8	41578928	A	G	2.04281e-14	0.0583	0.00762314	7.64777	898130	0.1486	8	41578928	A	G	7.6e-10	0.0566408	0.0094	898130	6.17021	0.14
323	rs7895657	f11	10	114721404	A	G	2.85218e-06	0.0256	0.0054687	4.68119	898130	0.4355	10	114721404	A	G	2.9e-12	-0.0456716	0.007	898130	-7	0.33
324	rs79566431	f11	18	58033834	A	T	2.08221e-08	-0.1119	0.0199642	-5.60503	898130	0.0188	18	58033834	A	T	1.5e-10	-0.139998	0.022	898130	-6.36364	0.024
325	rs79718333	f11	2	65241940	A	G	0.00210423	-0.0189	0.00614612	-3.07511	898130	0.2647	2	65241940	A	G	1e-08	-0.0940008	0.016	898130	-5.875	0.043
326	rs79920718	f11	4	83578271	A	G	8.37856e-05	0.0219	0.00556784	3.93331	898130	0.3867	4	83578271	A	G	5.7e-10	0.0394375	0.0067	898130	6.26866	0.34
327	rs8010382	f11	14	91963722	A	G	3.94106e-08	-0.0298	0.00542462	-5.49347	898130	0.4878	14	91963722	A	G	8.1e-09	-0.0362064	0.0066	898130	-5.75758	0.42
328	rs8017808	f11	14	38848419	T	G	7.36564e-08	-0.0308	0.00572276	-5.38202	898130	0.3403	14	38848419	T	G	2.6e-08	-0.038626	0.0073	898130	-5.61644	0.26
329	rs8032939	f11	15	38834033	T	C	1.49098e-10	-0.0353	0.0055102	-6.4063	898130	0.4114	15	38834033	T	C	8.4e-09	-0.0402611	0.0074	898130	-5.81081	0.25
330	rs8037894	f11	15	62394264	C	G	0	-0.08	0.00550427	-14.5342	898130	0.4144	15	62394264	C	G	3.7e-13	-0.0437422	0.0064	898130	-7.34375	0.43
331	rs8046545	f11	16	28915217	A	G	0.0313448	-0.0172	0.00799008	-2.15267	898130	0.1328	16	28915217	A	G	2.3e-08	-0.0353969	0.0066	898130	-5.60606	0.36
332	rs8068362	f11	17	3838757	T	C	0.0348247	-0.0729	0.0345434	-2.11039	898130	0.0062	17	3838757	T	C	3.7e-08	0.0467088	0.0092	898130	5.43478	0.15
333	rs8107974	f11	19	19388500	A	T	0.00234793	-0.0282	0.00926936	-3.04228	898130	0.0945	19	19388500	A	T	6.3e-15	-0.0929998	0.012	898130	-7.75	0.08
334	rs849133	f11	7	28192280	T	C	0	-0.0544	0.006467	-8.41194	898130	0.2276	7	28192280	T	C	2.7e-47	-0.0919999	0.0063	898130	-14.6032	0.49
335	rs862320	f11	16	69651866	T	C	4.86689e-05	-0.033	0.00812422	-4.06193	898130	0.1277	16	69651866	T	C	5.1e-11	-0.0394381	0.0064	898130	-6.5625	0.42
336	rs878521	f11	7	44255643	A	G	2.11083e-07	0.0288	0.00554988	5.1893	898130	0.3937	7	44255643	A	G	1.6e-14	0.055348	0.0074	898130	7.7027	0.25
337	rs879253	f11	5	14794868	T	C	1.17961e-06	-0.0409	0.00841732	-4.85903	898130	0.1176	5	14794868	T	C	1.3e-09	-0.0370113	0.0064	898130	-6.09375	0.44
338	rs917195	f11	7	30728452	T	C	2.27336e-10	-0.0433	0.00682789	-6.34164	898130	0.1962	7	30728452	T	C	5.6e-11	-0.047799	0.0077	898130	-6.62338	0.23
339	rs9265941	f11	6	31315053	T	C	1.6508e-06	-0.0271	0.00565519	-4.79206	898130	0.3582	6	31315053	T	C	4.6e-09	-0.0386251	0.007	898130	-5.85714	0.46
340	rs9319482	f11	16	75301605	A	G	0.0270586	0.0223	0.0100874	2.21067	898130	0.0784	16	75301605	A	G	1.4e-08	0.0370117	0.0068	898130	5.73529	0.34
341	rs9368207	f11	6	20585473	T	C	0	-0.1066	0.0054798	-19.4533	898130	0.4282	6	20585473	T	C	2.5e-16	-0.059129	0.0073	898130	-8.21918	0.25
342	rs9379084	f11	6	7231843	A	G	0	-0.0718	0.00676107	-10.6196	898130	0.2014	6	7231843	A	G	2.3e-20	-0.097001	0.011	898130	-8.81818	0.11
343	rs9430095	f11	1	206593900	C	G	0.0062575	0.0181	0.0066204	2.73397	898130	0.2132	1	206593900	C	G	2.3e-08	0.0345818	0.0064	898130	5.625	0.49
344	rs9491689	f11	6	127398595	A	C	8.59129e-08	0.0292	0.00545361	5.35425	898130	0.4471	6	127398595	A	C	4.6e-09	0.0386251	0.007	898130	5.85714	0.29
345	rs963740	f11	13	51096095	A	T	7.15499e-10	0.0344	0.00558204	6.16262	898130	0.3815	13	51096095	A	T	2.6e-08	0.037012	0.007	898130	5.57143	0.29
346	rs968155	f11	6	32380715	T	C	2.45274e-08	0.0322	0.00577413	5.57659	898130	0.3283	6	32380715	T	C	2.1e-08	0.0345818	0.0064	898130	5.625	0.47
347	rs9686661	f11	5	55861786	T	C	7.11171e-07	0.0445	0.00897487	4.95829	898130	0.1016	5	55861786	T	C	6.8e-18	0.068937	0.0081	898130	8.51852	0.19
348	rs9873618	f11	3	170733076	A	G	3.61711e-13	-0.0495	0.00680959	-7.26916	898130	0.1976	3	170733076	A	G	8.5e-21	-0.0658301	0.007	898130	-9.42857	0.29

## Sheet: COA
	SNP	k	CHR.x	POS.x	INC_ALLELE.x	DEC_ALLELE.x	P.x	BETA.x	SE.x	Z.x	N.x	MAF.x	CHR.y	POS.y	INC_ALLELE.y	DEC_ALLELE.y	P.y	BETA.y	SE.y	N.y	Z.y	MAF.y
1	rs10057913	f01	5	110566175	A	G	0.904657	0.00148725	0.0124165	0.11978	314633	0.416769	5	110566175	G	A	1e-12	-0.127624	0.0179189	314633	-7.12512	0.119457
2	rs10187276	f01	2	228670437	C	T	0.439856	-0.0133975	0.0173445	-0.772437	314633	0.145839	2	228670437	T	C	1.9e-16	0.108676	0.0133467	314633	8.22643	0.251175
3	rs1023995	f01	17	43316520	C	T	0.264087	0.0137476	0.01231	1.11678	314633	0.447995	17	43316520	T	C	1e-10	0.0787203	0.0130915	314633	6.46069	0.278881
4	rs10443208	f01	1	152226383	T	A	0.18579	0.0415603	0.0314104	1.32314	314633	0.0395469	1	152226383	A	T	1e-13	0.102866	0.0141089	314633	7.4408	0.214594
5	rs1065356	f01	6	31687008	A	G	0.446983	0.0107313	0.0141117	0.760454	314633	0.251364	6	31687008	G	A	1.1e-09	0.0838334	0.0147133	314633	6.09739	0.190737
6	rs10905511	f01	10	9135110	A	G	0.040889	0.052385	0.0256204	2.04465	314633	0.060785	10	9135110	G	A	3.3e-11	0.145324	0.0219056	314633	6.63394	0.075593
7	rs11074853	f01	16	27392701	A	G	0.779534	0.00450159	0.0160814	0.279926	314633	0.175819	16	27392701	G	A	2.4e-08	0.0773582	0.0148935	314633	5.57959	0.186979
8	rs11121240	f01	1	8894357	T	A	0.641974	-0.00712799	0.015331	-0.46494	314633	0.199067	1	8894357	A	T	1.8e-09	-0.0673035	0.0118224	314633	-6.01553	0.422745
9	rs11135015	f01	5	176792557	C	T	0.897384	-0.00164892	0.0127857	-0.128967	314633	0.355912	5	176792557	T	C	4e-08	-0.0644133	0.012296	314633	-5.49226	0.329043
10	rs11185551	f01	3	196368191	C	G	0.795277	0.00538358	0.0207489	0.259464	314633	0.0963238	3	196368191	G	C	3e-08	0.0773428	0.014988	314633	5.54318	0.182757
11	rs11204894	f01	1	151793174	T	G	0.0347115	-0.036176	0.0171311	-2.11171	314633	0.150274	1	151793174	G	T	1.4e-08	0.0729318	0.0137538	314633	5.67165	0.229698
12	rs11205006	f01	1	152440176	T	A	0.0873973	-0.0248357	0.0145299	-1.70929	314633	0.230752	1	152440176	A	T	3.6e-26	0.136352	0.012884	314633	10.5834	0.278678
13	rs11588970	f01	1	152175155	A	G	0.077963	0.032598	0.018494	1.76263	314633	0.125254	1	152175155	G	A	4.7e-08	-0.0812837	0.0159716	314633	-5.462	0.155094
14	rs11593589	f01	10	104228299	A	C	0.180107	0.0197252	0.0147156	1.34043	314633	0.222608	10	104228299	C	A	1.8e-09	0.0661793	0.0115916	314633	6.01487	0.457859
15	rs116548543	f01	6	32345054	G	T	0.0418392	-0.0597804	0.0293744	-2.03512	314633	0.045501	6	32345054	T	G	1.7e-14	0.343385	0.0447466	314633	7.67413	0.017356
16	rs116706159	f01	6	32691415	T	C	0.707127	0.0167672	0.0446272	0.375717	314633	0.0191844	6	32691415	C	T	3.6e-14	0.198148	0.0261564	314633	7.57542	0.054666
17	rs11757660	f01	6	31364035	C	T	0.182007	0.0171634	0.0128603	1.3346	314633	0.346985	6	31364035	T	C	1.2e-22	0.124628	0.0127405	314633	9.78917	0.287271
18	rs12023876	f01	1	203093201	T	G	0.0741353	0.0333538	0.0186775	1.78578	314633	0.122407	1	203093201	G	T	3.7e-10	0.0719591	0.0122595	314633	6.26785	0.332481
19	rs12165508	f01	22	41819960	C	T	0.942901	0.000920471	0.0128515	0.0716239	314633	0.348007	22	41819960	T	C	3e-10	0.0847041	0.0143713	314633	6.29845	0.204926
20	rs12365699	f01	11	118743286	A	G	0.252475	0.0368722	0.0322208	1.14436	314633	0.0375027	11	118743286	G	A	1.5e-17	0.132114	0.0154994	314633	8.52503	0.168726
21	rs12467817	f01	2	102294003	G	T	0.207344	0.0238749	0.0189348	1.2609	314633	0.118586	2	102294003	T	G	4.8e-08	-0.0893417	0.0173184	314633	-5.45712	0.130434
22	rs12657787	f01	5	110187054	A	G	0.179298	-0.0191852	0.0142862	-1.34292	314633	0.242342	5	110187054	G	A	4.6e-24	-0.163415	0.0161498	314633	-10.1188	0.152577
23	rs12912010	f01	15	67467143	T	G	0.0611233	0.0230774	0.0123237	1.8726	314633	0.442959	15	67467143	G	T	1.9e-16	0.116643	0.0142242	314633	8.22608	0.213582
24	rs12965763	f01	18	51816408	A	G	0.507924	-0.0303659	0.0458649	-0.662073	314633	0.0181437	18	51816408	G	A	9.7e-12	-0.0899939	0.0139525	314633	-6.81157	0.22218
25	rs13277355	f01	8	128777719	G	A	0.780894	0.00367632	0.0132168	0.278154	314633	0.311655	8	128777719	A	G	4.7e-14	0.0937891	0.0129963	314633	7.54111	0.274331
26	rs1383266	f01	6	32834732	T	C	0.936895	-0.00132173	0.0166942	-0.0791729	314633	0.160093	6	32834732	C	T	2e-11	0.0842972	0.0134353	314633	6.70936	0.244993
27	rs144609957	f01	3	127869598	A	C	0.126559	0.0273192	0.0178812	1.52781	314633	0.135587	3	127869598	C	A	1.1e-09	0.0743714	0.0130788	314633	6.09439	0.272808
28	rs154974	f01	6	32900616	C	G	0.185641	0.0249771	0.0188707	1.32359	314633	0.119519	6	32900616	G	C	3.7e-09	-0.0676778	0.0121355	314633	-5.89873	0.384534
29	rs1632865	f01	6	30992724	C	T	0.369969	-0.0125915	0.0140447	-0.896532	314633	0.255012	6	30992724	T	C	2.4e-09	-0.0666555	0.0117815	314633	-5.96818	0.414372
30	rs1655558	f01	15	41787585	G	T	0.41786	-0.0113633	0.0140263	-0.81014	314633	0.256033	15	41787585	T	G	1e-12	-0.0776275	0.0117056	314633	-7.12443	0.454064
31	rs17027517	f01	2	103205175	G	A	0.515528	-0.0079808	0.0122734	-0.650254	314633	0.465004	2	103205175	A	G	1e-08	-0.0635943	0.0116229	314633	-5.72339	0.446772
32	rs17103286	f01	14	35885041	G	A	0.434512	-0.0096555	0.0123552	-0.781494	314633	0.432855	14	35885041	A	G	5.2e-11	-0.0714212	0.0116028	314633	-6.56625	0.478517
33	rs1716183	f01	12	123635096	T	C	0.363494	0.0365954	0.040271	0.908728	314633	0.0236675	12	123635096	C	T	1.1e-09	0.0882803	0.0153534	314633	6.09872	0.178451
34	rs17611877	f01	6	35118804	A	G	0.534368	0.015554	0.0250325	0.621352	314633	0.063885	6	35118804	G	A	3.7e-09	-0.11188	0.0190911	314633	-5.89903	0.102248
35	rs17616434	f01	4	38812876	C	T	0.785717	-0.00355271	0.0130674	-0.271877	314633	0.325248	4	38812876	T	C	1.3e-42	0.194151	0.0141913	314633	13.681	0.21032
36	rs1806656	f01	3	121716171	G	C	0.861864	-0.00339381	0.0195044	-0.174002	314633	0.110779	3	121716171	C	G	2.9e-10	0.0736254	0.0125087	314633	6.30199	0.318902
37	rs1812326	f01	2	102860411	T	C	0.233216	0.0152651	0.012805	1.19212	314633	0.353528	2	102860411	C	T	5.8e-19	-0.105246	0.0120182	314633	-8.89563	0.364044
38	rs1887704	f01	13	99974492	G	C	0.112489	-0.0196256	0.0123657	-1.5871	314633	0.42983	13	99974492	C	G	4.3e-15	-0.0927129	0.0123881	314633	-7.84451	0.32215
39	rs1892954	f01	11	76272639	T	C	0.247322	0.0201468	0.0174148	1.15688	314633	0.144424	11	76272639	C	T	2.2e-11	0.115113	0.0172762	314633	6.68991	0.129942
40	rs1892958	f01	11	76277902	T	C	0.337936	-0.0119406	0.0124608	-0.958252	314633	0.406974	11	76277902	C	T	2.6e-11	-0.127237	0.0190873	314633	-6.66873	0.104459
41	rs194675	f01	6	32905746	A	T	0.083881	-0.0212626	0.0123005	-1.7286	314633	0.451827	6	32905746	T	A	4.6e-09	0.0656816	0.0117908	314633	5.86103	0.395448
42	rs1962588	f01	2	30465122	G	T	0.9821	0.000328885	0.0146585	0.0224365	314633	0.225054	2	30465122	T	G	2e-08	-0.0752728	0.0143955	314633	-5.60956	0.208405
43	rs1980496	f01	6	32340070	T	C	0.158689	-0.0295016	0.0209307	-1.40949	314633	0.0944634	6	32340070	C	T	5.2e-40	-0.15531	0.0117313	314633	-13.2388	0.429682
44	rs230495	f01	4	103487300	G	A	0.992907	-0.000112553	0.012661	-0.00888975	314633	0.37262	4	103487300	A	G	2e-08	-0.0630893	0.0117494	314633	-5.60866	0.412214
45	rs2390314	f01	7	20455978	T	A	0.0407589	-0.22692	0.110911	-2.04597	314633	0.00305575	7	20455978	A	T	1e-09	0.140088	0.0229323	314633	6.10895	0.0692012
46	rs2507960	f01	6	31569704	A	G	0.0267137	-0.0316332	0.014277	-2.21568	314633	0.242802	6	31569704	G	A	7.4e-09	0.0941295	0.0169995	314633	5.78072	0.14148
47	rs2507992	f01	6	31322459	C	T	0.0759823	-0.0268933	0.0151555	-1.77449	314633	0.205301	6	31322459	T	C	5.6e-29	-0.133172	0.0119219	314633	-11.1718	0.374712
48	rs2534655	f01	6	31472865	A	G	0.0418817	-0.0249253	0.0122502	-2.03469	314633	0.483243	6	31472865	G	A	1.2e-08	-0.0650253	0.0119824	314633	-5.69942	0.46038
49	rs2766667	f01	20	52172404	C	T	0.589419	-0.00968347	0.0179431	-0.539678	314633	0.134483	20	52172404	T	C	8.7e-09	0.0716482	0.0132892	314633	5.75361	0.256063
50	rs28496749	f01	17	38133545	T	C	0.203839	-0.0203623	0.0160246	-1.27069	314633	0.177411	17	38133545	C	T	4.3e-39	-0.160161	0.0122451	314633	-13.0796	0.434025
51	rs28744291	f01	6	32893687	C	A	0.44423	-0.0105501	0.0137897	-0.765069	314633	0.269942	6	32893687	A	C	3.4e-10	-0.0757383	0.01294	314633	-6.28134	0.275959
52	rs2918302	f01	19	8785744	A	G	0.0457437	-0.0334044	0.016721	-1.99775	314633	0.15946	19	8785744	G	A	2.7e-10	-0.0982168	0.0160488	314633	-6.31654	0.153779
53	rs3024971	f01	12	57493727	G	T	0.152321	0.0506335	0.0353739	1.43138	314633	0.0309031	12	57493727	T	G	9e-17	0.154571	0.0185845	314633	8.31733	0.108833
54	rs306107	f01	5	110621221	G	A	0.416733	-0.0100632	0.0123915	-0.812102	314633	0.422896	5	110621221	A	G	3e-11	0.0719364	0.0115581	314633	6.64581	0.472979
55	rs3116989	f01	6	33099538	T	G	0.949774	-0.00240659	0.0382056	-0.0629905	314633	0.0263685	6	33099538	G	T	1.4e-16	0.141034	0.017073	314633	8.26096	0.132267
56	rs3132558	f01	6	31105466	G	C	0.448217	0.0147638	0.0194673	0.758391	314633	0.111262	6	31105466	C	G	1.6e-08	-0.0709441	0.0133702	314633	-5.65477	0.256348
57	rs3197153	f01	11	76369072	C	T	0.19556	-0.0163032	0.0125961	-1.2943	314633	0.382481	11	76369072	T	C	3e-14	-0.0875754	0.0122456	314633	-7.59802	0.342264
58	rs34408152	f01	6	106586776	C	T	0.153965	0.0178676	0.0125328	1.42567	314633	0.39315	6	106586776	T	C	4.4e-08	-0.0810642	0.0158939	314633	-5.47497	0.15698
59	rs35142265	f01	17	38269759	G	A	0.853894	0.00234857	0.0127534	0.184152	314633	0.36	17	38269759	A	G	8.6e-18	-0.120374	0.014033	314633	-8.59189	0.217166
60	rs366982	f01	5	110622991	T	A	0.695374	-0.00897554	0.0229217	-0.391573	314633	0.0773	5	110622991	A	T	2.2e-11	0.1399	0.0209065	314633	6.69175	0.0840119
61	rs3733018	f01	3	187456594	C	A	0.314996	0.0124088	0.0123496	1.00479	314633	0.434539	3	187456594	A	C	3e-08	0.0637192	0.0120378	314633	5.53896	0.362151
62	rs3819720	f01	6	32804570	A	G	0.284197	0.0153405	0.0143244	1.07094	314633	0.240452	6	32804570	G	A	9e-14	-0.0839344	0.0120477	314633	-7.45416	0.358008
63	rs3828058	f01	1	151786281	A	G	0.435829	0.0126303	0.0162082	0.779256	314633	0.172354	1	151786281	G	A	4.4e-21	-0.113248	0.0120828	314633	-9.42312	0.371819
64	rs3916279	f01	6	33574950	C	A	0.217469	-0.0151822	0.0123104	-1.23328	314633	0.447851	6	33574950	A	C	2.1e-09	-0.0751976	0.0134638	314633	-5.9909	0.245576
65	rs3917243	f01	2	102774988	A	G	0.691389	0.00504808	0.0127165	0.39697	314633	0.364865	2	102774988	G	A	6.8e-16	-0.088922	0.0116624	314633	-8.07448	0.466892
66	rs41268500	f01	1	152770613	G	T	0.116038	-0.0604367	0.038455	-1.57162	314633	0.0260183	1	152770613	T	G	1.6e-22	-0.294179	0.0301284	314633	-9.76405	0.038765
67	rs41316235	f01	6	32650402	C	T	0.65866	-0.00813711	0.0184196	-0.441764	314633	0.126439	6	32650402	T	C	1.3e-27	-0.163689	0.0150369	314633	-10.886	0.180814
68	rs4533290	f01	16	28823755	A	G	0.535892	0.00758888	0.0122592	0.619037	314633	0.474551	16	28823755	G	A	4.7e-08	-0.0662002	0.0127713	314633	-5.46154	0.29905
69	rs4574025	f01	18	60009814	T	C	0.752086	0.00387521	0.0122676	0.31589	314633	0.468543	18	60009814	C	T	4.3e-14	-0.0820939	0.0116577	314633	-7.55239	0.465373
70	rs4582874	f01	10	9023719	C	T	0.847019	0.00485768	0.0251793	0.192924	314633	0.0630883	10	9023719	T	C	2.4e-08	-0.0895481	0.0169721	314633	-5.5785	0.135096
71	rs4742214	f01	9	6548053	C	G	0.306273	-0.0134477	0.0131444	-1.02307	314633	0.318059	9	6548053	G	C	3.2e-12	0.0782226	0.0120616	314633	6.96815	0.364939
72	rs479844	f01	11	65551957	G	A	0.494115	-0.0100093	0.0146383	-0.683778	314633	0.225931	11	65551957	A	G	2.6e-21	-0.109088	0.0116233	314633	-9.47682	0.446616
73	rs4910165	f01	11	10674044	G	C	0.989749	-0.00115979	0.0902705	-0.012848	314633	0.00462013	11	10674044	C	G	8.2e-09	0.0679164	0.0124701	314633	5.76446	0.311356
74	rs4917131	f01	7	50324652	G	A	0.1233	0.0193432	0.0125518	1.54107	314633	0.389819	7	50324652	A	G	2.6e-08	0.0771244	0.014876	314633	5.56883	0.190569
75	rs4959924	f01	6	470611	T	C	0.910914	0.00157096	0.0140408	0.111885	314633	0.255228	6	470611	C	T	5.6e-09	-0.0684456	0.0124435	314633	-5.82908	0.437195
76	rs544253	f01	9	6142157	C	A	0.067338	-0.0228909	0.0125127	-1.82941	314633	0.396799	9	6142157	A	C	1.9e-10	-0.0740352	0.0124582	314633	-6.36605	0.314424
77	rs552042887	f01	6	32263136	C	A	0.563772	0.0279732	0.0484595	0.577248	314633	0.0162211	6	32263136	A	C	5.7e-10	0.172059	0.027761	314633	6.19793	0.050298
78	rs55968221	f01	17	43799852	G	A	0.929302	-0.00109131	0.0123002	-0.0887225	314633	0.45193	17	43799852	A	G	1.7e-08	-0.0688749	0.0129441	314633	-5.64494	0.299961
79	rs56308324	f01	17	45819206	T	A	0.120825	-0.0267108	0.0172181	-1.55132	314633	0.148439	17	45819206	A	T	2.4e-09	-0.0996155	0.0171591	314633	-5.97029	0.130421
80	rs57830821	f01	12	121122676	T	C	0.287071	0.0314965	0.0295861	1.06457	314633	0.0448202	12	121122676	C	T	4.5e-09	0.0912724	0.0163774	314633	5.86512	0.145482
81	rs60066732	f01	6	90935383	G	A	0.940887	0.00147902	0.0199449	0.0741552	314633	0.10529	6	90935383	A	G	8.2e-17	0.0963226	0.0120009	314633	8.32736	0.365072
82	rs6018248	f01	20	45686137	C	A	0.400091	0.0153134	0.0181986	0.841458	314633	0.130069	20	45686137	A	C	2.1e-08	0.0698961	0.0132583	314633	5.60614	0.259677
83	rs60748394	f01	11	76267767	A	T	0.0254879	0.0518358	0.0232039	2.23393	314633	0.0752654	11	76267767	T	A	1.9e-09	-0.0969506	0.0167173	314633	-6.00625	0.146848
84	rs61696910	f01	11	76190383	G	A	0.194681	-0.0182757	0.0140923	-1.29686	314633	0.252409	11	76190383	A	G	6.5e-22	-0.152203	0.0158196	314633	-9.62101	0.158524
85	rs62321741	f01	4	123319352	G	T	0.980556	0.000954491	0.0391643	0.0243715	314633	0.0250597	4	123319352	T	G	8.4e-13	-0.151355	0.0211555	314633	-7.15432	0.081224
86	rs6594499	f01	5	110470137	A	C	0.160601	0.0171825	0.0122465	1.40305	314633	0.488515	5	110470137	C	A	2.3e-32	0.137109	0.0115769	314633	11.8438	0.490591
87	rs6729857	f01	2	102668800	G	A	0.504532	0.00819491	0.0122793	0.667377	314633	0.461732	2	102668800	A	G	1.6e-08	-0.0646582	0.0120021	314633	-5.65198	0.373279
88	rs6755248	f01	2	224664050	G	C	0.672092	-0.00525175	0.0124073	-0.423279	314633	0.418967	2	224664050	C	G	8.4e-09	-0.0647474	0.0117944	314633	-5.76086	0.409218
89	rs6954667	f01	7	22780322	A	C	0.0816338	-0.0364534	0.0209348	-1.74128	314633	0.0944217	7	22780322	C	A	1.4e-08	-0.0674503	0.0125689	314633	-5.67277	0.307031
90	rs7047575	f01	9	5841438	A	G	0.758723	0.00418769	0.0136337	0.307158	314633	0.280021	9	5841438	G	A	1.9e-11	0.0734295	0.0117005	314633	6.71754	0.468235
91	rs7100984	f01	10	6078539	A	G	0.102497	0.0500682	0.0306628	1.63287	314633	0.0415871	10	6078539	G	A	8.9e-09	0.0679434	0.0125047	314633	5.75074	0.311786
92	rs71421264	f01	14	103244070	G	C	0.803398	0.00305652	0.0122775	0.248952	314633	0.462682	14	103244070	C	G	4.4e-11	-0.0727988	0.0118136	314633	-6.58979	0.415631
93	rs71430390	f01	2	242789044	T	C	0.0945495	-0.0326929	0.0195546	-1.67187	314633	0.110131	2	242789044	C	T	8.2e-10	-0.0768391	0.0134371	314633	-6.14169	0.245978
94	rs71563353	f01	6	31562924	T	C	0.149745	0.0239419	0.0166213	1.44043	314633	0.161836	6	31562924	C	T	9.4e-13	0.189937	0.0266076	314633	7.13834	0.049628
95	rs71583465	f01	5	131594628	C	G	0.240829	0.0150597	0.0128396	1.17292	314633	0.349397	5	131594628	G	C	4.4e-10	0.0713034	0.0121856	314633	6.24048	0.340541
96	rs719724	f01	9	6365614	A	T	0.28818	0.0136858	0.0128854	1.06212	314633	0.344132	9	6365614	T	A	3.6e-13	0.0789758	0.0116749	314633	7.26822	0.42832
97	rs73739621	f01	6	33033710	C	T	0.495858	0.0122111	0.0179306	0.681021	314633	0.134704	6	33033710	T	C	3.1e-15	-0.171366	0.0217304	314633	-7.88612	0.092693
98	rs7405472	f01	17	43222942	C	G	0.210452	0.0155049	0.0123809	1.25232	314633	0.425655	17	43222942	G	C	2.9e-08	-0.065205	0.0123488	314633	-5.54818	0.327914
99	rs7625643	f01	3	141150026	G	A	0.278242	0.0139001	0.0128197	1.08428	314633	0.351755	3	141150026	A	G	1.1e-08	-0.0642296	0.0117905	314633	-5.70859	0.443078
100	rs7626218	f01	3	176852038	T	A	0.135217	0.0198886	0.0133137	1.49384	314633	0.303569	3	176852038	A	T	1.3e-11	0.0746504	0.0118234	314633	6.76881	0.397427
101	rs764917	f01	5	110400507	A	C	0.0404411	0.0298558	0.0145694	2.04921	314633	0.228972	5	110400507	C	A	1.4e-10	-0.0709055	0.0117725	314633	-6.41854	0.464809
102	rs7848215	f01	9	6213468	T	C	0.87239	0.00468045	0.0291392	0.160624	314633	0.046276	9	6213468	C	T	1.7e-65	-0.226903	0.0132744	314633	-17.0932	0.259449
103	rs78823938	f01	7	28140951	A	G	0.903643	-0.00178864	0.0147748	-0.121061	314633	0.220124	7	28140951	G	A	1e-11	-0.146432	0.0215149	314633	-6.80615	0.079012
104	rs7898135	f01	10	9052036	A	C	0.255137	0.0208728	0.0183423	1.13796	314633	0.127691	10	9052036	C	A	1.5e-14	0.0921309	0.012583	314633	7.68715	0.306839
105	rs835673	f01	1	226960025	C	T	0.446922	-0.107265	0.141035	-0.760557	314633	0.00188756	1	226960025	T	C	4.8e-08	-0.0675716	0.0130928	314633	-5.45759	0.265721
106	rs859725	f01	1	172734598	A	G	0.950407	0.00223518	0.0359377	0.0621958	314633	0.0299104	1	172734598	G	A	1.3e-08	0.0730343	0.0137443	314633	5.68432	0.241625
107	rs912425	f01	13	42997324	A	G	0.926366	0.00130413	0.0141111	0.0924183	314633	0.251397	13	42997324	G	A	3.2e-09	0.0750021	0.0135903	314633	5.91867	0.239061
108	rs9275379	f01	6	32668804	T	C	0.887835	0.00182611	0.0129471	0.141045	314633	0.337393	6	32668804	C	T	9.9e-16	0.119363	0.0148974	314633	8.02789	0.198402
109	rs9310995	f01	3	32929115	C	T	0.356101	-0.0127527	0.0138192	-0.92282	314633	0.268118	3	32929115	T	C	4.3e-09	0.0650202	0.0116274	314633	5.87273	0.444148
110	rs9391997	f01	6	409119	G	A	0.368536	-0.0117222	0.013036	-0.899219	314633	0.328298	6	409119	A	G	1.4e-10	-0.0697734	0.0115635	314633	-6.41432	0.469864
111	rs943451	f01	10	6621773	C	T	0.0739791	0.0224462	0.0125626	1.78674	314633	0.387978	10	6621773	T	C	2.3e-15	0.0961454	0.0125928	314633	7.92517	0.317559
112	rs9677150	f01	2	102721214	A	C	0.38916	-0.0122348	0.0142077	-0.861141	314633	0.24632	2	102721214	C	A	1.8e-09	0.135296	0.0225032	314633	6.01286	0.071492
113	rs9895436	f01	17	43457886	A	G	0.0631924	-0.0228666	0.0123082	-1.85784	314633	0.448706	17	43457886	G	A	6.5e-13	-0.0791982	0.0118365	314633	-7.18875	0.400213
114	rs9947372	f01	18	61457533	A	G	0.309255	-0.01663	0.0163555	-1.01679	314633	0.168474	18	61457533	G	A	3.5e-08	-0.0620232	0.0117134	314633	-5.51426	0.424194
115	rs10158467	f11	1	173131493	G	A	0.000329777	-0.0838768	0.0233594	-3.59071	314633	0.0741797	1	173131493	A	G	1.6e-17	-0.108672	0.0128852	314633	-8.52091	0.285859
116	rs10786050	f11	10	94367230	G	A	3.29562e-05	-0.111836	0.0269353	-4.15201	314633	0.0546376	10	94367230	A	G	2.8e-13	-0.0799022	0.0117542	314633	-7.30191	0.406743
117	rs10947314	f11	6	32568806	A	G	1.77636e-14	0.110435	0.014405	7.66642	314633	0.236553	6	32568806	G	A	2.1e-19	0.184424	0.020475	314633	9.00746	0.088386
118	rs10947341	f11	6	32720632	C	T	8.15524e-07	-0.0636798	0.0129126	-4.93162	314633	0.341115	6	32720632	T	C	7.3e-17	0.0951445	0.0118729	314633	8.34165	0.382695
119	rs10965941	f11	9	23583321	A	G	0.000712046	0.0517999	0.0153032	3.3849	314633	0.20003	9	23583321	G	A	4.1e-11	0.0715377	0.0115622	314633	6.60179	0.480671
120	rs10995245	f11	10	64391375	A	G	7.32156e-07	-0.0610523	0.0123272	-4.95263	314633	0.441744	10	64391375	G	A	7e-09	-0.0667777	0.0121683	314633	-5.79125	0.347177
121	rs11071559	f11	15	61069988	T	C	8.88178e-16	0.11668	0.0145155	8.03831	314633	0.231406	15	61069988	C	T	2.9e-23	0.169707	0.0170777	314633	9.93746	0.131543
122	rs111067327	f11	19	33741381	T	C	0.0190504	0.0287071	0.0122442	2.34454	314633	0.4938	19	33741381	C	T	4.2e-08	0.0678494	0.0131007	314633	5.48059	0.28072
123	rs11236797	f11	11	76299649	A	C	0.000581526	-0.0446818	0.0129886	-3.44009	314633	0.333065	11	76299649	C	A	1.3e-62	-0.194308	0.0116338	314633	-16.7018	0.447303
124	rs112502960	f11	17	47439302	A	G	2.72604e-05	-0.0751579	0.0179151	-4.19522	314633	0.13498	17	47439302	G	A	7.1e-14	-0.0848329	0.0121059	314633	-7.48649	0.359956
125	rs11647383	f11	16	27245815	A	T	4.00325e-09	0.0729743	0.012402	5.88406	314633	0.420252	16	27245815	T	A	3e-08	0.0781811	0.015166	314633	5.53877	0.176894
126	rs11658582	f11	17	38763200	G	C	0.00088637	-0.0452601	0.0136149	-3.32431	314633	0.28129	17	38763200	C	G	1.7e-14	-0.0855782	0.0119069	314633	-7.66836	0.379145
127	rs11672303	f11	19	33726375	C	T	0.000809299	0.0551269	0.0164578	3.34959	314633	0.165866	19	33726375	T	C	1.5e-08	0.0977578	0.0178249	314633	5.66742	0.119331
128	rs11751908	f11	6	32599862	G	T	8.16058e-12	0.0973131	0.014236	6.8357	314633	0.244871	6	32599862	T	G	2.4e-70	0.245366	0.0138382	314633	17.7311	0.233077
129	rs12470864	f11	2	102926362	A	G	1.64877e-05	-0.053552	0.0124314	-4.30781	314633	0.413352	2	102926362	G	A	2.2e-36	-0.149967	0.0119039	314633	-12.5981	0.383328
130	rs12531500	f11	7	20544209	G	A	2.60811e-10	0.0868014	0.0137334	6.32045	314633	0.273484	7	20544209	A	G	4.7e-17	0.0939307	0.0116886	314633	8.3941	0.434366
131	rs12935657	f11	16	11219041	A	G	0.00488135	0.0611612	0.0217287	2.81476	314633	0.0869283	16	11219041	G	A	6.9e-27	0.143544	0.0133709	314633	10.7357	0.250813
132	rs12941811	f11	17	38159335	C	T	0.00603872	0.0336701	0.012263	2.74567	314633	0.471662	17	38159335	T	C	2.8e-26	0.123962	0.0116988	314633	10.605	0.419804
133	rs13203715	f11	6	32988588	G	A	2.64551e-09	0.167088	0.0280717	5.95221	314633	0.0500615	6	32988588	A	G	1.3e-11	0.122119	0.018077	314633	6.76339	0.115279
134	rs140302846	f11	6	32423516	G	C	0.00269629	0.116763	0.0389159	3.0004	314633	0.0253893	6	32423516	C	G	6.2e-10	0.21635	0.0349744	314633	6.1858	0.028555
135	rs1612986	f11	10	9064716	C	T	0	-0.154864	0.0157297	-9.84533	314633	0.186088	10	9064716	T	C	6e-25	-0.155104	0.0150365	314633	-10.315	0.183347
136	rs1617333	f11	1	167436270	G	A	1.46705e-08	0.134908	0.0238128	5.66537	314633	0.0711491	1	167436270	A	G	3e-15	0.0882366	0.0118628	314633	7.89018	0.39783
137	rs1684466	f11	3	196359310	A	G	0.0117136	0.03179	0.0126118	2.52066	314633	0.38001	3	196359310	G	A	9.5e-10	0.0713879	0.0124471	314633	6.11756	0.361298
138	rs17547610	f11	12	57530341	A	C	0.00760644	0.0517421	0.0193859	2.66906	314633	0.112335	12	57530341	C	A	6.6e-11	0.101159	0.0158706	314633	6.53025	0.158366
139	rs17772583	f11	5	131953510	G	A	1.52107e-06	0.0617361	0.0128391	4.80845	314633	0.349451	5	131953510	A	G	3.2e-10	0.0779792	0.0133175	314633	6.291	0.250271
140	rs1800454	f11	6	32800412	T	C	0.0164205	-0.0414201	0.0172625	-2.39943	314633	0.147518	6	32800412	C	T	9e-11	-0.106436	0.0166433	314633	-6.48265	0.139937
141	rs1837253	f11	5	110401872	C	T	0	-0.127578	0.0128161	-9.95449	314633	0.352185	5	110401872	T	C	5.5e-37	-0.166811	0.0131282	314633	-12.7062	0.262925
142	rs188074962	f11	12	121365431	A	G	0.0107281	0.0388484	0.0152261	2.55143	314633	0.202751	12	121365431	G	A	2e-18	0.104839	0.0121728	314633	8.75508	0.355239
143	rs1885013	f11	14	68754695	A	G	5.00677e-05	0.0779991	0.0192338	4.05531	314633	0.114382	14	68754695	G	A	3.7e-13	0.0879661	0.0128489	314633	7.26692	0.281984
144	rs1893380	f11	18	48647640	C	G	1.45653e-05	-0.0530767	0.0122433	-4.33516	314633	0.499023	18	48647640	G	C	2.2e-11	-0.0743908	0.0119133	314633	-6.69212	0.3792
145	rs2025758	f11	10	8841669	C	T	3.86278e-11	0.0857559	0.0129751	6.60925	314633	0.334449	10	8841669	T	C	2.5e-11	0.0726695	0.0116385	314633	6.67545	0.458117
146	rs2070600	f11	6	32151443	T	C	0.000131216	0.0664226	0.0173692	3.82417	314633	0.145339	6	32151443	C	T	2.1e-21	-0.225675	0.0237551	314633	-9.50003	0.062951
147	rs2070901	f11	1	161185058	T	G	4.08236e-11	-0.0808413	0.0122467	-6.60106	314633	0.488146	1	161185058	G	T	1e-11	-0.0829775	0.0130618	314633	-6.80611	0.268236
148	rs2071470	f11	6	32784753	C	T	0.0187448	0.0303807	0.0129248	2.35057	314633	0.339778	6	32784753	T	C	1.7e-29	0.145399	0.0128932	314633	11.2771	0.277576
149	rs2202750	f11	8	81294504	C	T	0.000253548	0.045408	0.0124111	3.65865	314633	0.418041	8	81294504	T	C	5.4e-19	0.104031	0.0118964	314633	8.90331	0.381027
150	rs2299012	f11	5	131916940	C	A	5.15664e-08	-0.0819156	0.0150419	-5.44582	314633	0.209528	5	131916940	A	C	1.3e-32	-0.174637	0.0146859	314633	-11.8914	0.191683
151	rs2523642	f11	6	31351181	T	C	3.90162e-09	0.141433	0.0240192	5.88831	314633	0.0698321	6	31351181	C	T	1.1e-11	-0.181595	0.0267375	314633	-6.79177	0.057578
152	rs28361032	f11	6	31973016	G	A	0.000168783	-0.0477834	0.0127027	-3.76167	314633	0.366743	6	31973016	A	G	4.8e-14	-0.0901818	0.0126308	314633	-7.53635	0.394397
153	rs28481932	f11	6	31242900	G	A	8.74456e-09	0.0735876	0.0127902	5.75344	314633	0.35535	6	31242900	A	G	5.5e-19	0.153123	0.0172012	314633	8.90196	0.129177
154	rs28607030	f11	6	33716716	G	A	0.00748463	0.0456241	0.0170591	2.67448	314633	0.151823	6	33716716	A	G	1.7e-09	0.0692702	0.012206	314633	6.02631	0.341425
155	rs3024664	f11	16	27371424	C	T	0	-0.22719	0.0244434	-9.29452	314633	0.0672425	16	27371424	T	C	6.4e-12	-0.167055	0.0243131	314633	-6.87094	0.0611203
156	rs3122929	f11	12	57509102	T	C	0.000420556	-0.0512287	0.0145254	-3.52684	314633	0.230956	12	57509102	C	T	7.2e-29	-0.132024	0.0118429	314633	-11.1496	0.399515
157	rs3129306	f11	6	32953982	A	G	0.00185852	-0.068313	0.0219518	-3.11196	314633	0.0849905	6	32953982	G	A	2.9e-08	-0.099698	0.0184695	314633	-5.55006	0.109851
158	rs3132954	f11	6	32311459	A	G	0.00156606	-0.0405938	0.0128374	-3.16216	314633	0.349652	6	32311459	G	A	4.2e-17	0.094225	0.0116977	314633	8.40695	0.412396
159	rs3134950	f11	6	32127477	A	C	1.70133e-05	-0.0527143	0.0122567	-4.30086	314633	0.476615	6	32127477	C	A	1.1e-17	-0.0992625	0.0119254	314633	-8.56743	0.376493
160	rs3190923	f11	6	31324499	G	C	4.65698e-08	0.141801	0.0259521	5.46393	314633	0.0591374	6	31324499	C	G	9.3e-20	-0.19719	0.0216771	314633	-9.09662	0.110563
161	rs340934	f11	9	6081804	T	G	0.00194291	-0.12323	0.0397667	-3.09882	314633	0.024287	9	6081804	G	T	7.2e-38	-0.188806	0.0146774	314633	-12.8639	0.193456
162	rs34290285	f11	2	242698640	A	G	0	0.137185	0.0160262	8.56003	314633	0.177365	2	242698640	G	A	9.5e-43	0.180471	0.0131683	314633	13.7049	0.260623
163	rs35570272	f11	3	33047662	T	G	1.45306e-12	-0.086671	0.0122436	-7.0789	314633	0.496498	3	33047662	G	T	2e-17	-0.0976809	0.0118845	314633	-8.4954	0.395044
164	rs35989257	f11	6	31242509	T	C	0.00314038	0.0364012	0.0123241	2.95365	314633	0.442818	6	31242509	C	T	5e-13	-0.0882469	0.012954	314633	-7.22616	0.275496
165	rs370433041	f11	6	31975463	C	T	0.000258066	-0.117496	0.0321543	-3.65412	314633	0.0376642	6	31975463	T	C	2.6e-12	0.356676	0.0509675	314633	6.9982	0.017756
166	rs3749946	f11	6	31448862	A	C	7.38314e-07	0.0726209	0.0146679	4.951	314633	0.224646	6	31448862	C	A	1.3e-12	0.172388	0.0243158	314633	7.08959	0.059645
167	rs3771175	f11	2	102960210	A	T	0.000175703	0.0630145	0.0167966	3.75161	314633	0.157696	2	102960210	T	A	2.3e-70	0.292389	0.0164874	314633	17.7339	0.142584
168	rs3785356	f11	16	27349168	T	C	0	-0.101718	0.012248	-8.3049	314633	0.486126	16	27349168	C	T	6.6e-18	-0.108587	0.0127265	314633	-8.62129	0.296628
169	rs3856439	f11	2	8459404	T	C	3.32083e-05	0.052233	0.0125855	4.15027	314633	0.3842	2	8459404	C	T	1.4e-18	0.105877	0.0122091	314633	8.79896	0.343113
170	rs4319131	f11	8	119947651	G	A	0.00843099	-0.0355206	0.0134839	-2.6343	314633	0.29051	8	119947651	A	G	4.9e-09	0.0649197	0.0116507	314633	5.85057	0.455247
171	rs4473914	f11	7	20426263	C	T	3.30235e-05	0.053123	0.012796	4.15155	314633	0.35464	7	20426263	T	C	5e-12	0.076089	0.0118312	314633	6.9039	0.397113
172	rs449454	f11	5	141533062	G	A	0.000385675	-0.0455344	0.0128277	-3.5497	314633	0.3508	5	141533062	A	G	1.2e-11	-0.0751848	0.0118993	314633	-6.77739	0.384625
173	rs4749785	f11	10	8603844	T	C	0.00261377	-0.0437623	0.0145397	-3.00985	314633	0.230307	10	8603844	C	T	2e-13	-0.0912653	0.0130674	314633	-7.35057	0.266726
174	rs4795399	f11	17	38061439	C	T	5.70416e-10	0.0860784	0.0138872	6.1984	314633	0.264022	17	38061439	T	C	1.9e-115	0.26454	0.0115828	314633	22.8389	0.469147
175	rs4807630	f11	19	1170445	T	C	0.00251638	-0.0380856	0.0126054	-3.02136	314633	0.381009	19	1170445	C	T	3.1e-10	-0.0739898	0.0125886	314633	-6.29606	0.309578
176	rs55661102	f11	3	188401138	G	A	1.98784e-05	0.12356	0.0289621	4.26625	314633	0.0468732	3	188401138	A	G	4.2e-10	0.0916262	0.0154256	314633	6.24526	0.169555
177	rs55743914	f11	6	128293562	T	C	0.00032911	0.165291	0.0460261	3.59124	314633	0.0180145	6	128293562	C	T	1.7e-13	-0.096488	0.0135752	314633	-7.37089	0.242173
178	rs61907721	f11	11	128178798	C	A	5.08464e-05	0.0628239	0.0155055	4.0517	314633	0.193193	11	128178798	A	C	3.9e-09	0.0768263	0.0140149	314633	5.88734	0.22029
179	rs62324212	f11	4	123560939	A	C	4.44879e-06	-0.0568925	0.0123969	-4.58923	314633	0.421517	4	123560939	C	A	2.8e-18	-0.0987215	0.0116705	314633	-8.71917	0.434495
180	rs705700	f11	12	56389293	C	T	2.44249e-15	-0.118164	0.0149202	-7.91972	314633	0.214236	12	56389293	T	C	1.9e-18	-0.100003	0.0117228	314633	-8.76426	0.42005
181	rs7258329	f11	19	9141159	A	C	2.44338e-12	-0.0901467	0.0128661	-7.00651	314633	0.346314	19	9141159	C	A	1.9e-09	-0.0725918	0.0129207	314633	-6.00574	0.291755
182	rs72743422	f11	15	67374222	T	C	0.00341639	-0.0487563	0.0166543	-2.92755	314633	0.161044	15	67374222	C	T	1.2e-09	-0.151927	0.0250076	314633	-6.07509	0.057307
183	rs72743461	f11	15	67441750	A	C	4.93867e-05	-0.120713	0.0297432	-4.05851	314633	0.044325	15	67441750	C	A	6.7e-39	-0.178765	0.0137023	314633	-13.0462	0.232888
184	rs73192661	f11	3	188128794	T	C	8.53047e-11	-0.0815163	0.0125585	-6.49094	314633	0.38868	3	188128794	C	T	2.1e-27	-0.126236	0.0116463	314633	-10.8448	0.450499
185	rs7688384	f11	4	123229132	T	C	0.013634	0.0316641	0.0128363	2.46676	314633	0.349782	4	123229132	C	T	2.4e-14	0.0890719	0.0123593	314633	7.62919	0.322265
186	rs7713065	f11	5	131788334	C	A	2.86882e-13	0.0962845	0.0131889	7.30044	314633	0.31409	5	131788334	A	C	3.7e-15	0.101471	0.0132072	314633	7.86559	0.259366
187	rs7767732	f11	6	32853277	T	C	0.00150861	0.0493042	0.0155386	3.17302	314633	0.192116	6	32853277	C	T	8.5e-13	-0.107237	0.0151786	314633	-7.15277	0.177278
188	rs7925585	f11	11	36386901	G	A	0.0175886	0.0304746	0.0128359	2.37417	314633	0.349823	11	36386901	A	G	9.1e-10	0.0692943	0.0120133	314633	6.12529	0.370281
189	rs79337446	f11	3	33088785	T	C	2.47506e-06	0.0748935	0.0159004	4.71017	314633	0.180978	3	33088785	C	T	1e-10	0.14775	0.0228684	314633	6.46077	0.069079
190	rs8068844	f11	17	40571284	C	T	0.000146628	0.0470504	0.0123924	3.79671	314633	0.422663	17	40571284	T	C	3.1e-08	0.0643609	0.0121928	314633	5.53373	0.34024
191	rs916379	f11	1	9341128	T	C	0.0125589	-0.0327883	0.0131361	-2.49604	314633	0.318811	1	9341128	C	T	4.5e-08	-0.0619923	0.0118045	314633	-5.46864	0.415448
192	rs9262601	f11	6	31019970	G	A	1.98127e-07	0.120344	0.0231383	5.20109	314633	0.075731	6	31019970	A	G	2.2e-14	-0.114123	0.0150121	314633	-7.63801	0.179944
193	rs9264681	f11	6	31240871	C	G	1.67252e-09	-0.0764548	0.0126858	-6.02679	314633	0.369085	6	31240871	G	C	4.3e-08	-0.0654597	0.0125622	314633	-5.47942	0.308559
194	rs9266542	f11	6	31342029	T	G	0.00103708	0.0424145	0.0129302	3.28027	314633	0.339199	6	31342029	G	T	3.1e-18	-0.103124	0.0120776	314633	-8.70937	0.381374
195	rs9271187	f11	6	32578314	C	T	2.22045e-16	-0.109242	0.0133519	-8.18175	314633	0.300517	6	32578314	T	C	2.4e-08	-0.0685623	0.0130305	314633	-5.57788	0.26842
196	rs9348876	f11	6	31575276	T	C	6.25864e-05	0.0613075	0.015316	4.00284	314633	0.199586	6	31575276	C	T	2.9e-12	0.158207	0.0226564	314633	6.98293	0.069686
197	rs9372120	f11	6	106667535	G	T	0.0131975	-0.0642306	0.0259162	-2.47839	314633	0.0593126	6	106667535	T	G	2.2e-12	-0.0969368	0.0142939	314633	-7.02402	0.2066
198	rs9688839	f11	6	31439659	G	A	2.28672e-05	0.0664725	0.0156964	4.23488	314633	0.187113	6	31439659	A	G	1.5e-08	0.149961	0.0264976	314633	5.65945	0.05084
199	rs9903269	f11	17	37742383	T	A	0.0346117	0.0264606	0.0125235	2.11287	314633	0.39482	17	37742383	A	T	5.4e-29	0.169558	0.0151738	314633	11.1743	0.178571

## Sheet: AOA
	SNP	k	CHR.x	POS.x	INC_ALLELE.x	DEC_ALLELE.x	P.x	BETA.x	SE.x	Z.x	N.x	MAF.x	CHR.y	POS.y	INC_ALLELE.y	DEC_ALLELE.y	P.y	BETA.y	SE.y	N.y	Z.y	MAF.y
1	rs11256010	f01	10	9035254	C	T	0.452489	0.00998945	0.0132967	0.751273	327253	0.133659	10	9035254	T	C	2.4e-09	0.221415	0.037094	327253	5.96922	0.013318
2	rs1632865	f01	6	30992724	C	T	0.225145	-0.0125915	0.0103808	-1.21296	327253	0.255012	6	30992724	T	C	1.1e-09	-0.0490348	0.0084746	327253	-6.09558	0.414599
3	rs1658966	f01	9	6662998	G	A	0.0483734	-0.0282623	0.0143167	-1.97407	327253	0.112549	9	6662998	A	G	1.5e-08	-0.0587128	0.0111526	327253	-5.65631	0.176447
4	rs1775554	f01	10	9054340	C	A	0.407439	-0.00920334	0.0111097	-0.828408	327253	0.209951	10	9054340	A	C	7.8e-35	0.103584	0.00841301	327253	12.3125	0.426892
5	rs1784775	f01	11	111472460	C	T	0.433951	-0.0184997	0.0236433	-0.782448	327253	0.0380729	11	111472460	T	C	2.5e-09	-0.0513929	0.00915459	327253	-5.96166	0.291663
6	rs2182419	f01	1	198660143	A	G	0.572024	-0.00652452	0.0115463	-0.565074	327253	0.189457	1	198660143	G	A	1.9e-11	0.0879979	0.0131374	327253	6.7132	0.11529
7	rs2239701	f01	6	32805049	C	T	0.765996	0.00271208	0.0091127	0.297616	327253	0.441142	6	32805049	T	C	8.5e-10	-0.0487296	0.00835725	327253	-6.13582	0.448796
8	rs2381712	f01	2	146145018	G	T	0.497397	-0.00633977	0.00934256	-0.678591	327253	0.375718	2	146145018	T	G	6.5e-11	-0.0512435	0.00832742	327253	-6.5319	0.479898
9	rs2746115	f01	6	32287329	T	C	0.892498	0.00132762	0.00982374	0.135144	327253	0.305421	6	32287329	C	T	5.7e-18	-0.0736785	0.00877605	327253	-8.63857	0.401424
10	rs2844644	f01	6	31016146	A	G	0.14604	0.0138529	0.00952965	1.45366	327253	0.343266	6	31016146	G	A	1.1e-09	-0.0483794	0.00835065	327253	-6.08862	0.445829
11	rs28635831	f01	13	40319954	G	A	0.0884994	0.0167366	0.00982559	1.70337	327253	0.305216	13	40319954	A	G	1.3e-08	0.0475579	0.00876134	327253	5.68723	0.350112
12	rs3131640	f01	6	31472862	T	A	0.747331	0.00315887	0.00980527	0.322161	327253	0.307488	6	31472862	A	T	3.9e-14	-0.0652867	0.00916111	327253	-7.56268	0.337777
13	rs34744948	f01	6	31562767	C	G	0.0513355	0.0239422	0.0122865	1.94866	327253	0.161797	6	31562767	G	C	1.8e-08	0.107777	0.0191484	327253	5.62854	0.049574
14	rs35205105	f01	10	9326316	G	A	0.617512	-0.00583133	0.0116772	-0.499379	327253	0.183995	10	9326316	A	G	3.4e-08	-0.0597493	0.0116275	327253	-5.51795	0.156163
15	rs3763313	f01	6	32376471	C	A	0.70227	-0.00435675	0.0113974	-0.382258	327253	0.19603	6	32376471	A	C	1.2e-20	0.0978748	0.0105033	327253	9.3198	0.193306
16	rs4099209	f01	5	110162262	G	T	0.0531944	-0.0204175	0.0105607	-1.93334	327253	0.242248	5	110162262	T	G	1.1e-13	-0.0854662	0.0115553	327253	-7.42524	0.153481
17	rs4947324	f01	6	31528130	T	C	0.55441	0.0157488	0.0266403	0.591165	327253	0.0297306	6	31528130	C	T	8.8e-10	0.0835405	0.0137068	327253	6.13043	0.102181
18	rs60066732	f01	6	90935383	G	A	0.920084	0.00147902	0.0147418	0.100328	327253	0.10529	6	90935383	A	G	2.7e-14	0.0613243	0.00863313	327253	7.61279	0.364804
19	rs62296577	f01	3	176849740	T	C	0.187394	0.0124268	0.0094262	1.31833	327253	0.360035	3	176849740	C	T	4.7e-09	0.0491854	0.0088491	327253	5.85852	0.331482
20	rs62626322	f01	10	6115639	G	T	0.664413	-0.0047453	0.0109382	-0.433828	327253	0.219132	10	6115639	T	G	2.4e-08	-0.0714865	0.0132862	327253	-5.58069	0.110395
21	rs6457681	f01	6	32773497	T	G	0.322612	0.0102733	0.0103865	0.989104	327253	0.254588	6	32773497	G	T	3.9e-14	-0.0710531	0.00976009	327253	-7.56311	0.237886
22	rs66632892	f01	9	5866925	A	G	0.715136	-0.00333961	0.00915044	-0.364967	327253	0.425881	9	5866925	G	A	9.9e-09	-0.0515484	0.00955425	327253	-5.73273	0.259041
23	rs6803520	f01	3	195760237	G	A	0.900086	0.00141791	0.0112934	0.125553	327253	0.200866	3	195760237	A	G	1e-08	-0.0459115	0.00834916	327253	-5.72518	0.481762
24	rs6933763	f01	6	32722852	G	A	0.581845	0.0180641	0.0328026	0.550692	327253	0.0194029	6	32722852	A	G	5.7e-09	0.0874929	0.0150569	327253	5.82515	0.082944
25	rs6941972	f01	6	32583529	A	G	0.113713	0.0156914	0.00992048	1.58172	327253	0.295114	6	32583529	G	A	8.9e-47	-0.165636	0.0115329	327253	-14.3622	0.172916
26	rs7857628	f01	9	6409874	G	A	0.100851	-0.0158273	0.00964639	-1.64074	327253	0.326827	9	6409874	A	G	2.1e-10	-0.0514233	0.00859809	327253	-6.35194	0.374248
27	rs9264219	f01	6	31221914	T	C	0.259372	0.0120918	0.0107209	1.12788	327253	0.231895	6	31221914	C	T	2.6e-11	-0.0559552	0.00900179	327253	-6.66953	0.301658
28	rs9267862	f01	6	32196672	T	C	0.89466	0.00166409	0.0125677	0.13241	327253	0.153038	6	32196672	C	T	2.2e-12	0.131417	0.0187087	327253	7.02423	0.052022
29	rs9275602	f01	6	32682812	A	C	0.785949	-0.0031285	0.0115199	-0.271574	327253	0.190597	6	32682812	C	A	6.2e-13	-0.073147	0.0104794	327253	-7.19573	0.195394
30	rs930579	f01	10	9037492	T	G	0.737565	-0.00647666	0.0193287	-0.335079	327253	0.0581837	10	9037492	G	T	4.6e-15	-0.0911461	0.0116413	327253	-7.83729	0.150574
31	rs9828592	f01	3	33044339	C	T	0.206784	-0.0145365	0.0115145	-1.26246	327253	0.190831	3	33044339	T	C	1.9e-09	-0.0479206	0.00837066	327253	-6.00583	0.471865
32	rs992969	f01	9	6209697	G	A	0.239658	0.0315836	0.0268604	1.17584	327253	0.0292304	9	6209697	A	G	7.6e-30	0.109283	0.00963006	327253	11.3483	0.250135
33	rs10152595	f11	15	67475488	G	C	7.57956e-05	0.0358116	0.00904947	3.95732	327253	0.497405	15	67475488	C	G	3e-10	0.0567138	0.00966615	327253	6.30008	0.250951
34	rs1047989	f11	6	32605257	A	C	0	-0.0876035	0.00904966	-9.68031	327253	0.495821	6	32605257	C	A	1.5e-65	-0.144713	0.00846223	327253	-17.1009	0.414746
35	rs10490944	f11	10	9143511	T	C	0.00544446	0.0525147	0.0188936	2.77949	327253	0.0610823	10	9143511	C	T	2.8e-12	0.107749	0.0154231	327253	6.98632	0.079279
36	rs1059513	f11	12	57489709	C	T	0.000340186	0.066541	0.0185734	3.5826	327253	0.0633608	12	57489709	T	C	2.8e-17	0.112875	0.0133519	327253	8.45372	0.108843
37	rs10795672	f11	10	8777640	A	G	0.0202799	-0.0219422	0.00945327	-2.32113	327253	0.355405	10	8777640	G	A	3.5e-12	-0.0550554	0.00848283	327253	-6.95495	0.4696
38	rs113547322	f11	6	32206619	T	G	1.04194e-11	-0.0684645	0.0100674	-6.80059	327253	0.280895	6	32206619	G	T	5.9e-11	0.0783268	0.0121453	327253	6.54608	0.137076
39	rs1149915	f11	10	9172233	C	T	0	0.0963937	0.0109085	8.83659	327253	0.220799	10	9172233	T	C	6.1e-11	0.0700261	0.0111668	327253	6.54052	0.16624
40	rs11672303	f11	19	33726375	C	T	5.84779e-06	0.0551269	0.0121644	4.53182	327253	0.165866	19	33726375	T	C	6.7e-11	0.0832448	0.0128308	327253	6.52819	0.119053
41	rs116826042	f11	6	31356203	C	G	1.51795e-05	0.0439428	0.0101577	4.32607	327253	0.272889	6	31356203	G	C	6.5e-12	0.0716176	0.0108107	327253	6.86768	0.20295
42	rs11742240	f11	5	35881376	T	G	0.000404874	0.037883	0.0107108	3.53689	327253	0.23252	5	35881376	G	T	4.1e-11	0.0570822	0.00929105	327253	6.59898	0.277742
43	rs12470864	f11	2	102926362	A	G	5.60162e-09	-0.053552	0.00918837	-5.82824	327253	0.413352	2	102926362	G	A	7.2e-31	-0.0989796	0.00856851	327253	-11.5526	0.383787
44	rs12785018	f11	10	8515348	T	C	0	-0.0846904	0.00921504	-9.19046	327253	0.405609	10	8515348	C	T	1.1e-09	-0.0508696	0.00885935	327253	-6.08752	0.341519
45	rs13241235	f11	7	20584837	C	T	3.84359e-13	0.0775823	0.0106848	7.26097	327253	0.234151	7	20584837	T	C	1.5e-08	0.0470354	0.0086794	327253	5.66636	0.357557
46	rs1438673	f11	5	110467499	T	C	0.0244537	0.0203628	0.00905041	2.24993	327253	0.492321	5	110467499	C	T	1.4e-16	0.0647029	0.00832299	327253	8.26492	0.490027
47	rs1736957	f11	6	29782633	C	T	0	-0.120563	0.0112177	-10.7476	327253	0.20452	6	29782633	T	C	1.4e-08	-0.0472476	0.00872133	327253	-5.66901	0.347972
48	rs17454584	f11	4	123353432	G	A	0.0030737	-0.0441192	0.0149038	-2.96027	327253	0.102719	4	123353432	A	G	1.5e-10	-0.0605329	0.0101384	327253	-6.40595	0.2138
49	rs174584	f11	11	61610750	A	G	0.000162954	0.0348482	0.00924246	3.77045	327253	0.398324	11	61610750	G	A	7e-13	0.0581122	0.00869713	327253	7.17932	0.355589
50	rs17547610	f11	12	57530341	A	C	0.000304913	0.0517421	0.0143287	3.61109	327253	0.112335	12	57530341	C	A	3.4e-09	0.0632932	0.0114301	327253	5.91035	0.158202
51	rs17637472	f11	17	47461433	A	G	7.46716e-09	-0.0777707	0.013455	-5.78007	327253	0.129981	17	47461433	G	A	2.6e-08	-0.0458585	0.0085732	327253	-5.56823	0.397429
52	rs17812977	f11	21	36505877	T	C	0.00147447	-0.14346	0.045118	-3.17966	327253	0.0101604	21	36505877	C	T	2.3e-11	-0.0773494	0.0117734	327253	-6.68504	0.147501
53	rs1837253	f11	5	110401872	C	T	0	-0.127578	0.00947275	-13.4679	327253	0.352185	5	110401872	T	C	1.5e-17	-0.0795451	0.00944617	327253	-8.5246	0.263038
54	rs20541	f11	5	131995964	G	A	4.44089e-15	0.0768603	0.0098018	7.84145	327253	0.30788	5	131995964	A	G	6.1e-14	0.0805108	0.0108373	327253	7.50644	0.17904
55	rs2056625	f11	1	167420299	A	G	4.40515e-10	0.0853312	0.0136772	6.23895	327253	0.125089	1	167420299	G	A	3.6e-12	0.0548298	0.00844917	327253	6.9511	0.410225
56	rs206015	f11	6	32182759	A	G	2.26916e-11	0.0657751	0.00983543	6.68756	327253	0.304131	6	32182759	G	A	1.1e-09	-0.0727509	0.0123316	327253	-6.09054	0.130488
57	rs2338821	f11	5	141509433	G	A	1.55067e-06	-0.0455505	0.00948061	-4.80459	327253	0.350913	5	141509433	A	G	8.2e-09	-0.0471355	0.00855481	327253	-5.76352	0.384603
58	rs2428494	f11	6	31322197	A	T	0.000332479	-0.0337023	0.00939153	-3.58858	327253	0.366262	6	31322197	T	A	1.5e-33	-0.100752	0.00834603	327253	-12.0723	0.467447
59	rs2523676	f11	6	31435991	T	C	0.0157616	0.0236254	0.00978525	2.41439	327253	0.309767	6	31435991	C	T	4.6e-08	-0.0547823	0.0107382	327253	-5.46426	0.182519
60	rs28361032	f11	6	31973016	G	A	3.59324e-07	-0.0477834	0.00938894	-5.08933	327253	0.366743	6	31973016	A	G	4.6e-14	-0.064429	0.00908906	327253	-7.54224	0.394656
61	rs28732209	f11	6	32389543	C	A	0.00361521	0.0730464	0.0251025	2.90992	327253	0.0336195	6	32389543	A	C	3.1e-11	0.112131	0.0168851	327253	6.64086	0.064898
62	rs28744289	f11	6	32774920	T	G	1.02141e-14	0.13069	0.0168907	7.73739	327253	0.0778145	6	32774920	G	T	2.9e-09	0.0987554	0.0166392	327253	5.93585	0.066864
63	rs3024655	f11	16	27369502	G	A	0	-0.218332	0.0177964	-12.2684	327253	0.0694673	16	27369502	A	G	7e-13	-0.124726	0.017371	327253	-7.18024	0.0617375
64	rs3190923	f11	6	31324499	G	C	1.44107e-13	0.141801	0.019182	7.3924	327253	0.0591374	6	31324499	C	G	1.9e-09	-0.0937377	0.0156064	327253	-6.00943	0.110548
65	rs34104805	f11	6	32589217	T	A	0	0.134455	0.0114875	11.7045	327253	0.192008	6	32589217	A	T	1.1e-13	0.122934	0.0165541	327253	7.42621	0.067857
66	rs34290285	f11	2	242698640	A	G	0	0.137185	0.0118454	11.5813	327253	0.177365	2	242698640	G	A	1.2e-23	0.0949946	0.00947863	327253	10.0255	0.26063
67	rs35441874	f11	16	11213021	A	T	7.14776e-05	0.0631077	0.0158909	3.97131	327253	0.0889931	16	11213021	T	A	6e-16	0.0762532	0.00961981	327253	8.08974	0.252333
68	rs35571244	f11	6	32853219	C	T	0	0.162086	0.0186521	8.68996	327253	0.0627884	6	32853219	T	C	3.9e-13	-0.118007	0.0162593	327253	-7.2578	0.071002
69	rs35744187	f11	6	32637756	A	G	0	0.115641	0.0097767	11.8283	327253	0.310753	6	32637756	G	A	3.6e-16	-0.085417	0.0105209	327253	-8.15093	0.194494
70	rs3917267	f11	2	102778819	A	G	0.0187905	0.0216732	0.00922398	2.34966	327253	0.403167	2	102778819	G	A	2.2e-08	-0.0456639	0.00849209	327253	-5.59313	0.406492
71	rs4705931	f11	5	131588345	C	T	0.00332611	0.028859	0.00982979	2.93587	327253	0.304752	5	131588345	T	C	3.2e-13	0.056871	0.00838025	327253	7.28812	0.437672
72	rs4771332	f11	13	100070457	C	T	0.000218748	-0.03496	0.00945805	-3.69632	327253	0.354607	13	100070457	T	C	6.6e-11	-0.0548608	0.00900138	327253	-6.5286	0.316872
73	rs477771	f11	10	8103059	C	A	3.48588e-12	0.0672793	0.0096713	6.9566	327253	0.32359	10	8103059	A	C	1.9e-10	0.0530751	0.00889755	327253	6.36529	0.323662
74	rs57585717	f11	7	28149255	A	G	0.000520675	-0.0315886	0.00910363	-3.46989	327253	0.44548	7	28149255	G	A	2.3e-09	-0.0748514	0.0128433	327253	-5.97355	0.118952
75	rs59185885	f11	2	102944246	G	T	2.78057e-07	0.0636124	0.0123814	5.13774	327253	0.158749	2	102944246	T	G	1.5e-29	0.135878	0.0120392	327253	11.2861	0.140454
76	rs62406305	f11	6	32585371	A	G	0	0.160741	0.0124672	12.8931	327253	0.156073	6	32585371	G	A	6.3e-20	0.127863	0.0139898	327253	9.1399	0.099589
77	rs62557312	f11	9	6047765	T	C	1.75652e-06	0.1674	0.0350238	4.77959	327253	0.0169779	9	6047765	C	T	9.6e-20	0.0988309	0.0108696	327253	9.09328	0.186171
78	rs6894249	f11	5	131797547	G	A	0	-0.0784387	0.00934663	-8.39218	327253	0.374898	5	131797547	A	G	6.3e-17	-0.0681403	0.00856392	327253	-8.3588	0.384062
79	rs703816	f11	12	57497005	C	T	4.97147e-10	-0.069053	0.0111018	-6.22	327253	0.210359	12	57497005	T	C	2.2e-15	-0.0626388	0.00844161	327253	-7.93196	0.429089
80	rs7183955	f11	15	61049569	C	A	0	0.0950669	0.0105867	8.97983	327253	0.240508	15	61049569	A	C	3e-10	0.0629435	0.0106756	327253	6.29829	0.188967
81	rs72743427	f11	15	67378734	G	A	0.000274368	-0.0449601	0.0123572	-3.63837	327253	0.159516	15	67378734	A	G	2.3e-08	-0.107357	0.0192017	327253	-5.59101	0.049319
82	rs72743461	f11	15	67441750	A	C	3.99791e-08	-0.120713	0.0219841	-5.49094	327253	0.044325	15	67441750	C	A	8e-21	-0.0922281	0.00986104	327253	-9.35968	0.23283
83	rs7302200	f11	12	56449435	A	G	1.4436e-11	-0.166826	0.0247022	-6.75346	327253	0.0347589	12	56449435	G	A	1e-14	-0.0639972	0.008813	327253	-7.73609	0.337842
84	rs7454436	f11	6	32352907	C	G	0.001808	0.0413944	0.0132671	3.12008	327253	0.134366	6	32352907	G	C	3.2e-10	0.114129	0.0181457	327253	6.28975	0.055716
85	rs7824278	f11	8	81298449	A	C	7.09616e-07	0.0454895	0.00917365	4.95871	327253	0.41797	8	81298449	C	A	1.4e-12	0.0563292	0.00853908	327253	7.08093	0.387277
86	rs7889	f11	6	31605448	G	C	1.14627e-08	0.0537591	0.00941897	5.70753	327253	0.361305	6	31605448	C	G	1.5e-10	-0.0521691	0.00866767	327253	-6.40701	0.35916
87	rs7936312	f11	11	76293726	T	G	1.51271e-05	-0.0402388	0.00929984	-4.32683	327253	0.384734	11	76293726	G	T	2.4e-24	-0.0844625	0.00833675	327253	-10.1806	0.472599
88	rs827620	f11	10	9002169	T	A	1.11016e-05	0.0446299	0.0101558	4.39452	327253	0.27305	10	9002169	A	T	3.5e-17	0.0662598	0.00831646	327253	8.42734	0.488896
89	rs891058	f11	2	8442547	A	G	0	0.0869411	0.010283	8.45482	327253	0.262538	2	8442547	G	A	4.2e-08	0.0476914	0.00911984	327253	5.48139	0.29603
90	rs9268472	f11	6	32355605	A	G	4.29687e-05	0.0376219	0.00919647	4.09091	327253	0.410921	6	32355605	G	A	1.6e-12	-0.0549924	0.00834152	327253	-7.06374	0.448467
91	rs9272142	f11	6	32600800	C	G	0	0.116167	0.00933688	12.4417	327253	0.376872	6	32600800	G	C	3.8e-21	0.0778327	0.00838054	327253	9.43825	0.487433

## Sheet: BRC
	SNP	k	CHR.x	POS.x	INC_ALLELE.x	DEC_ALLELE.x	P.x	BETA.x	SE.x	Z.x	N.x	MAF.x	CHR.y	POS.y	INC_ALLELE.y	DEC_ALLELE.y	P.y	BETA.y	SE.y	N.y	Z.y	MAF.y
1	rs10074269	f01	5	169591460	C	T	0.0919702	0.01	0.00593438	1.6851	228951	0.476	5	169591460	C	T	1.09339e-09	0.0371021	0.00643387	247173	37.1508	0.341
2	rs10128085	f01	1	155245318	G	A	0.108488	0.01	0.00623043	1.60503	228951	0.346	1	155245318	G	A	1.82279e-09	0.0392606	0.00696399	247173	36.1545	0.2734
3	rs1016578	f01	8	129199566	A	G	0.17795	-0.01	0.00742338	-1.34709	228951	0.199	8	129199566	A	G	1.20675e-15	0.0629103	0.00789633	247173	64.0602	0.1879
4	rs10472076	f01	5	58184061	C	T	0.134145	-0.01	0.00667577	-1.49795	228951	0.27	5	58184061	C	T	9.06566e-10	0.0358649	0.0061518	247173	37.5162	0.3648
5	rs10828248	f01	10	21824619	G	A	0.422958	-0.01	0.0124797	-0.8013	228951	0.06	10	21824619	G	A	3.03433e-21	0.058436	0.00626369	247173	89.5208	0.3618
6	rs10886969	f01	10	123470684	A	G	0.0942953	-0.01	0.00597671	-1.67316	228951	0.436	10	123470684	A	G	8.32894e-09	-0.0333709	0.00600812	247173	33.1968	0.492
7	rs111273167	f01	17	43740967	T	C	0.218554	0.03	0.0243827	1.23038	228951	0.015	17	43740967	T	C	1.72089e-09	-0.0414237	0.00737881	247173	36.2666	0.2396
8	rs11583393	f01	1	88429024	A	C	1	0	0.00878414	0	228951	0.131	1	88429024	A	C	4.86158e-09	-0.038351	0.00696558	247173	34.2441	0.2694
9	rs1167362	f01	12	120836293	G	A	0.191076	0.01	0.00764875	1.3074	228951	0.184	12	120836293	G	A	2.46186e-08	0.0395654	0.00757543	247173	31.0912	0.2694
10	rs11680449	f01	2	172369881	A	G	0.329463	-0.01	0.0102543	-0.975197	228951	0.092	2	172369881	A	G	9.13951e-10	-0.0384798	0.00668184	247173	37.5004	0.2744
11	rs11750845	f01	5	44373060	T	C	0.0916372	0.01	0.0059283	1.68682	228951	0.492	5	44373060	T	C	4.06583e-17	0.0471501	0.00597999	247173	70.7447	0.4911
12	rs12479355	f01	2	227226952	G	A	1	0	0.00867301	0	228951	0.135	2	227226952	G	A	5.5973e-09	-0.0403076	0.00739989	247173	33.9698	0.2237
13	rs12541094	f01	8	124571581	A	G	0.104701	0.01	0.00616342	1.62248	228951	0.363	8	124571581	A	G	2.46552e-08	0.0328908	0.00610477	247173	31.0883	0.4135
14	rs12578576	f01	12	29274538	T	C	0.157545	0.01	0.00707525	1.41338	228951	0.227	12	29274538	T	C	3.51708e-10	-0.0688047	0.0109739	247173	39.3641	0.07356
15	rs12652713	f01	5	16228197	G	A	0.203952	0.01	0.00787171	1.27037	228951	0.171	5	16228197	G	A	2.73949e-12	-0.0394647	0.0060254	247173	48.8668	0.4404
16	rs12923006	f01	16	4028866	A	G	1	0	0.00677381	0	228951	0.258	16	4028866	A	G	2.19278e-08	-0.0435653	0.0083641	247173	31.3159	0.1451
17	rs13256025	f01	8	25831778	T	C	0.141365	0.02	0.0135987	1.47073	228951	0.05	8	25831778	T	C	1.41407e-08	0.0415685	0.00786445	247173	32.1679	0.2256
18	rs1361549	f01	6	82287685	A	G	0.162203	0.01	0.00715461	1.3977	228951	0.22	6	82287685	A	G	3.11712e-16	-0.0464444	0.00607915	247173	66.7278	0.3946
19	rs16889126	f01	5	58346138	T	C	0.724895	0.01	0.0284152	0.351925	228951	0.011	5	58346138	T	C	1.33547e-09	-0.0625104	0.0103633	247173	36.7608	0.0825
20	rs16932434	f01	12	28038987	G	A	0.0411199	-0.02	0.00979279	-2.04232	228951	0.102	12	28038987	G	A	5.26667e-10	-0.124603	0.0200614	247173	38.5758	0.02087
21	rs170801	f01	18	24500899	A	C	0.0941267	-0.01	0.00597365	-1.67402	228951	0.438	18	24500899	A	C	7.27695e-21	-0.0632295	0.00677657	247173	87.7904	0.2704
22	rs17817964	f01	16	53828066	T	C	0.192014	0.01	0.00766493	1.30464	228951	0.183	16	53828066	T	C	9.08719e-20	-0.053988	0.00612611	247173	82.7982	0.4115
23	rs1810074	f01	5	56278377	A	G	0.103894	-0.01	0.00614907	-1.62626	228951	0.367	5	56278377	A	G	4.13313e-19	0.0640724	0.00719579	247173	79.8047	0.2515
24	rs1836962	f01	6	81105862	G	T	1	0	0.00706429	0	228951	0.228	6	81105862	G	T	9.80202e-11	0.0371346	0.0060674	247173	41.8606	0.4732
25	rs1895062	f01	9	119313486	G	A	0.119304	-0.01	0.00641972	-1.5577	228951	0.308	9	119313486	G	A	2.51426e-12	-0.0402115	0.00614287	247173	49.0351	0.4245
26	rs1914182	f01	10	64294817	C	T	0.11403	-0.01	0.00632778	-1.58033	228951	0.325	10	64294817	C	T	4.57829e-09	0.0355169	0.00635427	247173	34.3609	0.3489
27	rs191615125	f01	5	45375258	C	T	0.145196	0.02	0.0137296	1.45671	228951	0.049	5	45375258	C	T	6.17991e-18	-0.0769378	0.00891626	247173	74.4626	0.164
28	rs2014238	f01	8	76299353	T	C	1	0	0.00629343	0	228951	0.332	8	76299353	T	C	3.5388e-17	-0.0471851	0.00597212	247173	71.0186	0.496
29	rs2016394	f01	2	172972971	A	G	0.1701	-0.01	0.00728926	-1.37188	228951	0.209	2	172972971	A	G	1.26511e-11	-0.0382049	0.00599195	247173	45.8678	0.4583
30	rs2028195	f01	2	25398953	T	G	1	0	0.00627008	0	228951	0.337	2	25398953	T	G	6.62029e-10	0.0415707	0.00722382	247173	38.1295	0.2555
31	rs2068218	f01	2	217973448	A	G	0.398896	0.01	0.011854	0.843594	228951	0.067	2	217973448	A	G	2.7487e-09	-0.041258	0.00744136	247173	35.3542	0.2505
32	rs2110693	f01	2	202187778	C	A	1	0	0.00723882	0	228951	0.213	2	202187778	C	A	8.44981e-11	-0.048329	0.00790465	247173	42.1508	0.162
33	rs2253012	f01	14	37228504	T	C	1	0	0.00825515	0	228951	0.152	14	37228504	T	C	5.04489e-10	0.0367663	0.00624001	247173	38.6598	0.4334
34	rs2403907	f01	21	16574455	A	C	0.272884	-0.01	0.00912038	-1.09645	228951	0.12	21	16574455	A	C	1.38212e-33	-0.0784449	0.00649501	247173	145.876	0.2922
35	rs2420941	f01	10	123229626	G	T	0.0967726	-0.01	0.00602154	-1.66071	228951	0.412	10	123229626	G	T	2.9549e-10	-0.0363112	0.00606776	247173	39.7042	0.493
36	rs34777697	f01	18	24484526	T	C	0.160173	0.01	0.00712003	1.40449	228951	0.223	18	24484526	T	C	4.76591e-10	0.0479654	0.00819241	247173	38.7709	0.1829
37	rs35515350	f01	4	106095243	T	C	0.0923942	0.01	0.00594212	1.6829	228951	0.465	4	106095243	T	C	8.88906e-09	0.0384765	0.00711482	247173	33.0702	0.2058
38	rs3851822	f01	18	20462792	T	C	0.0929197	0.01	0.0059517	1.68019	228951	0.455	18	20462792	T	C	9.4586e-09	0.0341907	0.00620461	247173	32.9495	0.3708
39	rs4978678	f01	9	111053537	C	A	0.457912	-0.01	0.0134718	-0.74229	228951	0.051	9	111053537	C	A	5.4228e-19	-0.054354	0.00629255	247173	79.2681	0.329
40	rs563231	f01	18	24320999	C	T	1	0	0.00614907	0	228951	0.367	18	24320999	C	T	1.30939e-09	-0.0352494	0.0060859	247173	36.7993	0.3986
41	rs5757946	f01	22	40809034	G	A	0.0935812	0.01	0.00596373	1.6768	228951	0.445	22	40809034	G	A	3.76637e-12	0.0414765	0.00640657	247173	48.2425	0.33
42	rs58775336	f01	10	123462571	T	G	0.117698	-0.02	0.0127835	-1.56451	228951	0.057	10	123462571	T	G	1.27312e-22	-0.0852476	0.00870996	247173	95.7966	0.1272
43	rs59931842	f01	8	128317888	A	G	0.247437	-0.01	0.00864606	-1.1566	228951	0.136	8	128317888	A	G	3.24969e-08	0.0785786	0.0142159	247173	30.5524	0.05865
44	rs6005859	f01	22	29147551	T	C	0.212666	0.01	0.00802395	1.24627	228951	0.163	22	29147551	T	C	7.5969e-10	0.0418898	0.00730839	247173	37.861	0.2107
45	rs61876364	f01	10	123235565	T	G	1	0	0.00802395	0	228951	0.163	10	123235565	T	G	1.30636e-09	0.0531157	0.00907957	247173	36.8038	0.1133
46	rs61990529	f01	14	91985503	C	A	0.175862	-0.02	0.0147753	-1.35361	228951	0.042	14	91985503	C	A	6.18003e-09	-0.0386734	0.00708147	247173	33.7772	0.2336
47	rs62485509	f01	7	144048902	T	G	1	0	0.0147753	0	228951	0.042	7	144048902	T	G	9.94476e-12	-0.0488082	0.00759773	247173	46.3393	0.2555
48	rs7223535	f01	17	29211667	A	G	0.362759	-0.01	0.0109876	-0.91012	228951	0.079	17	29211667	A	G	1.35492e-09	-0.0386079	0.00677742	247173	36.7326	0.2863
49	rs7250893	f01	19	19625547	G	A	1	0	0.00639137	0	228951	0.313	19	19625547	G	A	3.05399e-10	0.0372442	0.00625691	247173	39.6398	0.325
50	rs72832370	f01	10	123294692	T	C	0.5352	-0.01	0.0161268	-0.620088	228951	0.035	10	123294692	T	C	3.47122e-14	-0.0879231	0.0116001	247173	57.4475	0.07256
51	rs72887343	f01	18	24146816	T	G	0.0923051	0.01	0.00594049	1.68336	228951	0.467	18	24146816	T	G	2.6869e-08	0.0329408	0.00613211	247173	30.9214	0.3837
52	rs7529522	f01	1	118230221	C	T	0.104497	-0.01	0.00615978	-1.62343	228951	0.364	1	118230221	C	T	2.44721e-10	0.0426242	0.00723326	247173	40.0724	0.2485
53	rs7701656	f01	5	44947702	C	T	0.564903	0.01	0.0173739	0.575575	228951	0.03	5	44947702	C	T	1.34817e-20	0.0846445	0.00909723	247173	86.5709	0.1262
54	rs7736	f01	5	314935	C	T	0.702316	0.01	0.0261646	0.382196	228951	0.013	5	314935	C	T	1.33489e-08	0.0740314	0.0130314	247173	32.2799	0.0507
55	rs77911663	f01	10	80839662	T	C	0.71333	-0.01	0.0272192	-0.367388	228951	0.012	10	80839662	T	C	1.48845e-08	0.0729265	0.0128795	247173	32.0683	0.0666
56	rs77928427	f01	4	106356761	A	C	0.405523	0.01	0.0120222	0.831798	228951	0.065	4	106356761	A	C	1.46975e-09	0.0394434	0.00696046	247173	36.5741	0.2147
57	rs7813465	f01	8	102482543	G	A	0.702316	-0.01	0.0261646	-0.382196	228951	0.013	8	102482543	G	A	2.90434e-09	0.0454162	0.00820057	247173	35.247	0.1789
58	rs80331021	f01	10	123456495	T	C	1	0	0.00890094	0	228951	0.127	10	123456495	T	C	8.63282e-11	0.0675585	0.0104221	247173	42.1089	0.08549
59	rs8051286	f01	16	52549671	A	G	0.161837	-0.02	0.0142967	-1.39892	228951	0.045	16	52549671	A	G	2.02613e-12	-0.0570024	0.00826024	247173	49.4585	0.1551
60	rs813298	f01	4	84417935	G	A	1	0	0.00627467	0	228951	0.336	4	84417935	G	A	3.07756e-12	0.0391565	0.00598569	247173	48.6386	0.4891
61	rs9421410	f01	10	123095209	A	G	1	0	0.00628868	0	228951	0.333	10	123095209	A	G	5.44566e-13	-0.0433105	0.0064512	247173	52.0373	0.333
62	rs970822	f01	8	124738742	T	C	0.141906	-0.01	0.00680861	-1.46873	228951	0.254	8	124738742	T	C	2.87754e-12	0.0400962	0.00614016	247173	48.7704	0.3976
63	rs10069690	f11	5	1279790	T	C	7.96489e-08	0.04	0.00745167	5.36792	228951	0.197	5	1279790	T	C	1.76038e-18	0.0602019	0.00692781	247173	76.9422	0.2763
64	rs10139533	f11	14	91734812	G	T	7.65724e-05	0.03	0.00758556	3.95488	228951	0.188	14	91734812	G	T	1.80084e-09	-0.0419828	0.00749373	247173	36.1781	0.2237
65	rs10145214	f11	14	69048572	A	G	0.00119901	-0.02	0.00617452	-3.23912	228951	0.36	14	69048572	A	G	3.20712e-16	-0.0457985	0.00600756	247173	66.6717	0.4533
66	rs10174502	f11	2	19334372	C	A	5.01441e-07	-0.03	0.00596925	-5.02576	228951	0.441	2	19334372	C	A	6.8166e-11	-0.0377445	0.00613249	247173	42.5709	0.4543
67	rs10206577	f11	2	217910274	A	G	0	-0.2	0.0153091	-13.0641	228951	0.039	2	217910274	A	G	1.70649e-12	-0.126374	0.0179084	247173	49.7953	0.02783
68	rs1025571	f11	9	110887048	A	C	0.000564411	-0.03	0.00870028	-3.44816	228951	0.134	9	110887048	A	C	1.38506e-11	0.0536915	0.00821347	247173	45.6903	0.1342
69	rs1061657	f11	12	115108136	C	T	0.000895636	0.02	0.00602154	3.32141	228951	0.412	12	115108136	C	T	2.5197e-10	0.0407901	0.00690849	247173	40.0154	0.2813
70	rs10760444	f11	9	129396434	A	G	0	-0.11	0.00596644	-18.4365	228951	0.443	9	129396434	A	G	9.6276e-09	-0.0333127	0.00602169	247173	32.915	0.4483
71	rs10762844	f11	10	80855423	A	G	3.50506e-10	0.04	0.0063749	6.27461	228951	0.316	10	80855423	A	G	4.06366e-24	0.0622934	0.00618304	247173	102.618	0.4036
72	rs10762849	f11	10	80886061	T	C	0	0.06	0.00599355	10.0108	228951	0.426	10	80886061	T	C	3.51873e-22	0.0780345	0.00805793	247173	93.7842	0.1501
73	rs10838267	f11	11	44368892	A	G	0	0.06	0.00641396	9.35459	228951	0.309	11	44368892	A	G	4.51019e-08	0.032042	0.00603749	247173	29.9167	0.4831
74	rs10840138	f11	11	2001895	C	T	0.00335019	0.02	0.00681748	2.93363	228951	0.253	11	2001895	C	T	1.02875e-13	-0.0512172	0.00721184	247173	55.3113	0.2256
75	rs10843030	f11	12	28095013	G	A	4.19996e-08	-0.05	0.00912038	-5.48223	228951	0.12	12	28095013	G	A	6.6218e-09	-0.0875831	0.0150998	247173	33.6428	0.0338
76	rs10862899	f11	12	85004551	T	C	6.53477e-13	-0.06	0.0083463	-7.18881	228951	0.148	12	85004551	T	C	1.18614e-08	0.0331356	0.00602144	247173	32.5095	0.497
77	rs10894076	f11	11	129463060	T	C	0	0.08	0.00606008	13.2011	228951	0.396	11	129463060	T	C	1.13037e-13	0.0420503	0.0060811	247173	55.1262	0.4563
78	rs10941679	f11	5	44706498	G	A	0	0.09	0.00592773	15.1829	228951	0.496	5	44706498	G	A	3.82012e-84	0.132852	0.0068353	247173	377.763	0.2326
79	rs10978910	f11	9	110306851	G	A	0.000378247	-0.04	0.0112523	-3.55481	228951	0.075	9	110306851	G	A	7.94471e-18	0.0848924	0.00987065	247173	73.9667	0.1173
80	rs10995201	f11	10	64299890	G	A	8.88178e-16	0.15	0.0186242	8.05402	228951	0.026	10	64299890	G	A	1.59676e-49	-0.125079	0.00845449	247173	218.868	0.1521
81	rs11041701	f11	11	1913605	G	A	0.0277531	0.02	0.00908777	2.20076	228951	0.121	11	1913605	G	A	8.72493e-09	0.0353213	0.00643184	247173	33.1064	0.2952
82	rs11049250	f11	12	28130906	G	A	0	-0.11	0.00922086	-11.9295	228951	0.117	12	28130906	G	A	5.67212e-23	-0.0785553	0.00795986	247173	97.3974	0.159
83	rs11049437	f11	12	28349125	A	G	0.000206076	-0.05	0.0134718	-3.71145	228951	0.051	12	28349125	A	G	4.62418e-19	-0.0567461	0.00648899	247173	79.5829	0.3032
84	rs11117758	f11	1	217220574	A	G	0.0154116	-0.03	0.0123836	-2.42256	228951	0.061	1	217220574	A	G	4.28191e-09	-0.0405089	0.0073844	247173	34.4912	0.2276
85	rs11121596	f11	1	10635362	T	C	4.36735e-06	0.03	0.00653155	4.59309	228951	0.29	1	10635362	T	C	2.67305e-08	0.0411597	0.00793487	247173	30.9315	0.1789
86	rs11135046	f11	5	158230013	T	G	0	-0.09	0.00611869	-14.709	228951	0.376	5	158230013	T	G	4.23166e-31	-0.0695102	0.00599661	247173	134.507	0.4583
87	rs11200014	f11	10	123334930	A	G	0	0.07	0.00656552	10.6618	228951	0.285	10	123334930	A	G	0	0.239659	0.00606207	247173	1562.95	0.4433
88	rs11205303	f11	1	149906413	C	T	0	0.07	0.00664509	10.5341	228951	0.274	1	149906413	C	T	5.06693e-16	0.0472239	0.00621024	247173	65.7702	0.3688
89	rs11261022	f11	1	18807953	A	C	0.00400324	0.02	0.0069495	2.87791	228951	0.239	1	18807953	A	C	1.2664e-13	-0.0437405	0.0063421	247173	54.9028	0.3628
90	rs11609747	f11	12	28041524	A	G	3.51983e-07	-0.04	0.00785354	-5.09325	228951	0.172	12	28041524	A	G	9.11251e-14	-0.0610028	0.00824802	247173	55.5497	0.162
91	rs11623779	f11	14	93096391	C	T	0	-0.2	0.0144507	-13.8401	228951	0.044	14	93096391	C	T	8.20892e-14	-0.0587184	0.00796843	247173	55.755	0.1799
92	rs11624333	f11	14	68979835	C	T	1.47267e-05	-0.05	0.01154	-4.33274	228951	0.071	14	68979835	C	T	1.54915e-43	-0.0955539	0.00690621	247173	191.43	0.2366
93	rs116547900	f11	2	218174378	T	C	0.00125728	0.05	0.0155012	3.22556	228951	0.038	2	218174378	T	C	3.74502e-08	-0.0453231	0.0088314	247173	30.2772	0.1431
94	rs116725638	f11	5	46403779	T	C	2.0359e-07	-0.07	0.0134718	-5.19603	228951	0.051	5	46403779	T	C	2.0095e-09	0.138281	0.023059	247173	35.9645	0.02087
95	rs117938847	f11	6	151997101	T	C	4.35568e-08	-0.07	0.0127835	-5.47579	228951	0.057	6	151997101	T	C	6.17169e-10	0.20922	0.0338212	247173	38.2664	0.01193
96	rs11903787	f11	2	121088182	A	G	5.62808e-06	0.03	0.00660807	4.5399	228951	0.279	2	121088182	A	G	3.80602e-09	-0.0400659	0.00727112	247173	34.7205	0.2555
97	rs11977670	f11	7	139942304	A	G	4.35837e-07	0.03	0.00593754	5.0526	228951	0.471	7	139942304	A	G	2.69321e-18	0.0504779	0.00608249	247173	76.1025	0.4254
98	rs12187122	f11	5	44577879	G	A	0.000432773	0.1	0.0284152	3.51925	228951	0.011	5	44577879	G	A	3.98743e-15	0.122945	0.015651	247173	61.7061	0.02982
99	rs12241931	f11	10	123493274	T	C	0.021838	-0.06	0.0261646	-2.29317	228951	0.013	10	123493274	T	C	4.2502e-16	0.0868119	0.0106764	247173	66.1166	0.0666
100	rs12330193	f11	3	4748862	A	G	2.21625e-11	0.07	0.0104618	6.69102	228951	0.088	3	4748862	A	G	1.47036e-17	0.0497556	0.00615408	247173	72.7516	0.3439
101	rs12374051	f11	3	27032675	A	G	0.00326879	-0.02	0.0067998	-2.94126	228951	0.255	3	27032675	A	G	1.76495e-09	-0.0383192	0.00676653	247173	36.2173	0.2893
102	rs12401551	f11	1	121256216	G	A	0	-0.06	0.00714299	-8.39985	228951	0.221	1	121256216	G	A	5.16929e-29	-0.0703405	0.00629466	247173	124.969	0.3738
103	rs12418543	f11	11	1894163	G	A	0	0.07	0.00690063	10.144	228951	0.244	11	1894163	G	A	2.69597e-17	0.0498926	0.00621824	247173	71.5553	0.336
104	rs12449271	f11	16	87086492	C	T	0	-0.08	0.00764875	-10.4592	228951	0.184	16	87086492	C	T	9.24208e-10	-0.0399987	0.00698525	247173	37.4786	0.2644
105	rs12474538	f11	2	69434227	A	C	2.02709e-06	-0.08	0.0168396	-4.7507	228951	0.032	2	69434227	A	C	3.10729e-08	-0.0437368	0.00848904	247173	30.6393	0.16
106	rs12546462	f11	8	29451488	A	C	0.000813855	-0.02	0.00597365	-3.34804	228951	0.438	8	29451488	A	C	2.74544e-11	-0.0379792	0.00605171	247173	44.3505	0.4294
107	rs12628403	f11	22	39358037	C	A	0.00134757	0.02	0.00623898	3.20565	228951	0.344	22	39358037	C	A	6.39725e-12	0.0806353	0.0117367	247173	47.2039	0.07157
108	rs12653202	f11	5	56016918	C	A	0	0.07	0.00613866	11.4031	228951	0.37	5	56016918	C	A	9.85044e-105	0.173915	0.00800214	247173	472.354	0.1481
109	rs12694403	f11	2	217915414	A	G	0.00343804	-0.03	0.0102543	-2.92559	228951	0.092	2	217915414	A	G	1.13748e-51	-0.104366	0.00690108	247173	228.713	0.2396
110	rs12706954	f11	7	130656911	T	C	0	-0.07	0.00670742	-10.4362	228951	0.266	7	130656911	T	C	1.43716e-11	-0.04033	0.00638984	247173	45.618	0.3539
111	rs12806952	f11	11	69263864	T	C	5.61942e-07	-0.03	0.00599537	-5.00386	228951	0.425	11	69263864	T	C	2.10465e-13	-0.041077	0.00599794	247173	53.9046	0.4692
112	rs1290217	f11	5	55913197	T	C	0.0219343	0.02	0.00872789	2.2915	228951	0.133	5	55913197	T	C	1.21276e-08	-0.0577165	0.0102971	247173	32.4663	0.09443
113	rs1293962	f11	6	151967983	A	G	3.18979e-10	-0.13	0.0206702	-6.28926	228951	0.021	6	151967983	A	G	2.0906e-08	-0.044371	0.00850124	247173	31.4085	0.172
114	rs13039563	f11	20	52296849	A	G	2.79124e-06	0.03	0.00640258	4.68561	228951	0.311	20	52296849	A	G	3.04541e-09	0.0396937	0.00715028	247173	35.1546	0.2425
115	rs13277568	f11	8	116679547	G	A	0.000740793	-0.02	0.00592765	-3.37402	228951	0.497	8	116679547	G	A	2.23111e-08	-0.0341675	0.0063626	247173	31.2822	0.3579
116	rs13409592	f11	2	217926328	C	T	1.64535e-13	0.14	0.0189833	7.37489	228951	0.025	2	217926328	C	T	1.65072e-35	0.0961787	0.00773332	247173	154.673	0.1899
117	rs1369189	f11	9	110822918	T	C	1.49956e-11	-0.04	0.00592773	-6.74794	228951	0.496	9	110822918	T	C	6.21723e-19	0.0516985	0.00607602	247173	78.998	0.4235
118	rs142527480	f11	10	22067711	T	C	0.0175322	-0.04	0.0168396	-2.37535	228951	0.032	10	22067711	T	C	6.3159e-18	0.195384	0.0226485	247173	74.4196	0.01093
119	rs147070975	f11	11	69475386	T	C	2.28462e-11	0.19	0.0284152	6.68657	228951	0.011	11	69475386	T	C	1.57676e-18	0.1305	0.0148562	247173	77.1597	0.04771
120	rs152803	f11	5	50212120	T	C	0	0.08	0.00893107	8.95749	228951	0.126	5	50212120	T	C	4.78929e-10	-0.0372194	0.00632231	247173	38.7613	0.3946
121	rs1531212	f11	19	13951830	A	G	2.6951e-09	-0.04	0.00672363	-5.94917	228951	0.264	19	13951830	A	G	2.65403e-08	-0.037622	0.00716561	247173	30.9453	0.2386
122	rs1541409	f11	7	98027580	T	C	4.83857e-07	-0.03	0.00596113	-5.03261	228951	0.447	7	98027580	T	C	1.59495e-08	-0.0379712	0.00713016	247173	31.9341	0.2366
123	rs16857609	f11	2	218296508	T	C	0	0.06	0.00604479	9.92591	228951	0.402	2	218296508	T	C	1.27078e-26	0.0720754	0.00675029	247173	114.05	0.2744
124	rs16953806	f11	16	54681404	A	G	0	0.1	0.00996847	10.0316	228951	0.098	16	54681404	A	G	4.17699e-13	0.0581753	0.00814491	247173	52.5581	0.159
125	rs17102382	f11	10	123403856	T	C	6.66134e-16	0.06	0.00742338	8.08257	228951	0.199	10	123403856	T	C	4.63108e-60	0.16223	0.0099246	247173	267.198	0.0994
126	rs17181761	f11	13	73811471	C	A	6.75016e-13	0.05	0.00695951	7.18441	228951	0.238	13	73811471	C	A	2.99533e-11	0.0398764	0.00641153	247173	44.18	0.3082
127	rs17356907	f11	12	96027759	G	A	0	-0.09	0.00684454	-13.1492	228951	0.25	12	96027759	G	A	8.11071e-41	-0.0881203	0.00658679	247173	178.976	0.2932
128	rs1744947	f11	14	68681476	T	C	0.0131253	0.04	0.0161268	2.48035	228951	0.035	14	68681476	T	C	5.68041e-15	0.0632391	0.00813033	247173	61.0094	0.1849
129	rs17838698	f11	3	30684907	T	C	6.66134e-16	0.05	0.00618593	8.08286	228951	0.357	3	30684907	T	C	4.39977e-14	0.0459217	0.00651397	247173	56.9813	0.2893
130	rs1807579	f11	22	40528220	C	T	4.35207e-14	0.05	0.00662271	7.54978	228951	0.277	22	40528220	C	T	1.04016e-13	0.0533697	0.00743366	247173	55.2896	0.1948
131	rs2075881	f11	7	91734552	C	T	3.0139e-05	0.03	0.00719008	4.17241	228951	0.217	7	91734552	C	T	4.71829e-11	0.0380224	0.00613365	247173	43.2907	0.3877
132	rs2113082	f11	5	55969444	T	G	3.27372e-10	0.04	0.00636413	6.28523	228951	0.318	5	55969444	T	G	3.20916e-08	-0.0382855	0.00735682	247173	30.5768	0.2505
133	rs2121348	f11	6	149595505	C	T	0	-0.12	0.00597987	-20.0673	228951	0.434	6	149595505	C	T	3.6558e-08	-0.0389271	0.00753007	247173	30.324	0.1839
134	rs2141818	f11	2	217855058	T	C	9.04321e-12	0.11	0.0161268	6.82096	228951	0.035	2	217855058	T	C	7.11443e-09	0.102296	0.0176738	247173	33.5033	0.02783
135	rs2188648	f11	7	94111956	C	T	0	0.07	0.00689109	10.158	228951	0.245	7	94111956	C	T	2.21239e-13	0.0453555	0.0066291	247173	53.8065	0.2823
136	rs2253762	f11	10	123801422	C	A	1.70224e-09	-0.05	0.00830022	-6.02394	228951	0.15	10	123801422	C	A	3.70063e-09	0.0373029	0.00669212	247173	34.7752	0.2744
137	rs2263146	f11	9	21963048	T	C	0	0.11	0.00626101	17.5691	228951	0.339	9	21963048	T	C	1.16965e-16	0.0489926	0.00626006	247173	68.6604	0.3509
138	rs2392781	f11	8	128394289	G	A	2.1588e-07	0.04	0.00771439	5.18512	228951	0.18	8	128394289	G	A	6.93544e-13	0.0409394	0.00611013	247173	51.5625	0.3877
139	rs2393886	f11	10	64258343	T	C	0	-0.05	0.00592955	-8.43235	228951	0.487	10	64258343	T	C	3.30874e-24	-0.0602309	0.00598951	247173	103.025	0.4881
140	rs2464264	f11	12	115835798	A	G	0	-0.1	0.00648618	-15.4174	228951	0.297	12	115835798	A	G	9.77132e-43	-0.0833279	0.00608108	247173	187.766	0.4135
141	rs2506889	f11	1	10596022	T	C	0	-0.13	0.00728926	-17.8345	228951	0.209	1	10596022	T	C	2.73606e-21	-0.0605108	0.006444	247173	89.7255	0.3141
142	rs2540334	f11	2	202271347	T	C	0.00356596	0.02	0.00686294	2.9142	228951	0.248	2	202271347	T	C	2.54976e-08	0.0407094	0.0078288	247173	31.0231	0.1829
143	rs2787486	f11	17	53209774	C	A	0	-0.09	0.00668359	-13.4658	228951	0.269	17	53209774	C	A	1.45536e-27	-0.0714814	0.00657219	247173	118.347	0.2863
144	rs2822999	f11	21	16364756	G	T	0.000165692	-0.03	0.0079654	-3.76629	228951	0.166	21	16364756	G	T	2.85502e-12	0.0572085	0.00834088	247173	48.7858	0.169
145	rs2823046	f11	21	16461783	A	G	5.29026e-07	-0.03	0.00598149	-5.01547	228951	0.433	21	16461783	A	G	4.83546e-10	-0.042132	0.00726866	247173	38.7426	0.2316
146	rs28464422	f11	4	175837416	G	A	0	-0.08	0.00695951	-11.4951	228951	0.238	4	175837416	G	A	2.85038e-27	-0.102118	0.00944018	247173	117.014	0.1083
147	rs28512361	f11	22	46283297	A	G	0.0154116	0.03	0.0123836	2.42256	228951	0.061	22	46283297	A	G	3.5228e-09	0.0606608	0.0103589	247173	34.8711	0.1213
148	rs2853669	f11	5	1295349	G	A	3.16473e-10	-0.04	0.00635881	-6.29049	228951	0.319	5	1295349	G	A	4.59822e-24	-0.0672285	0.00665239	247173	102.373	0.2883
149	rs28562017	f11	16	52529948	A	C	0	-0.08	0.00706429	-11.3246	228951	0.228	16	52529948	A	C	2.50273e-30	-0.0767867	0.00670947	247173	130.979	0.2634
150	rs2981429	f11	10	123311974	A	G	0.00194667	-0.02	0.00645526	-3.09825	228951	0.302	10	123311974	A	G	1.81843e-20	0.0539169	0.00600599	247173	85.9791	0.4632
151	rs3217992	f11	9	22003223	T	C	0	-0.1	0.00593329	-16.8541	228951	0.478	9	22003223	T	C	6.52849e-18	-0.0510197	0.00620242	247173	74.3542	0.4016
152	rs332529	f11	5	90789470	A	G	0.000791406	-0.02	0.00595986	-3.35578	228951	0.448	5	90789470	A	G	6.62908e-14	-0.0638478	0.00854853	247173	56.1752	0.1491
153	rs34697209	f11	2	25127394	G	A	0.000903503	-0.02	0.00602597	-3.31897	228951	0.41	2	25127394	G	A	9.68503e-10	-0.0370464	0.00640206	247173	37.3873	0.3926
154	rs35033904	f11	8	106362221	G	A	1.06581e-14	-0.07	0.00905561	-7.73002	228951	0.122	8	106362221	G	A	4.70382e-10	-0.0517298	0.00867427	247173	38.7965	0.1441
155	rs36107432	f11	1	145604791	T	G	0.0195694	-0.02	0.00856714	-2.3345	228951	0.139	1	145604791	T	G	1.0629e-09	-0.0373621	0.00648196	247173	37.2059	0.328
156	rs3791961	f11	2	218721834	C	A	4.19021e-07	0.03	0.00592873	5.06011	228951	0.49	2	218721834	C	A	3.59525e-09	0.0366594	0.0065517	247173	34.8314	0.34
157	rs3819405	f11	6	16399557	T	C	8.88178e-16	0.05	0.00620563	8.0572	228951	0.352	6	16399557	T	C	2.38457e-10	-0.0396943	0.00669334	247173	40.1231	0.34
158	rs3821902	f11	3	63941697	G	T	0.000587639	0.03	0.00872789	3.43726	228951	0.133	3	63941697	G	T	6.97789e-13	0.0616604	0.0086439	247173	51.5505	0.1501
159	rs3901142	f11	9	110920492	A	G	0	0.06	0.00597069	10.0491	228951	0.44	9	110920492	A	G	7.15552e-13	0.0447996	0.00669959	247173	51.5011	0.2992
160	rs405447	f11	6	13713099	G	A	2.11651e-11	-0.04	0.00597215	-6.69775	228951	0.439	6	13713099	G	A	2.13295e-15	-0.0447765	0.00605728	247173	62.9382	0.4105
161	rs4111368	f11	9	129448514	G	A	1.60236e-11	-0.04	0.0059362	-6.73831	228951	0.473	9	129448514	G	A	3.61669e-08	-0.0325343	0.00610122	247173	30.3448	0.4453
162	rs45631630	f11	10	123340824	A	G	1.77636e-15	0.08	0.0100606	7.95179	228951	0.096	10	123340824	A	G	4.31033e-31	-0.15269	0.0131673	247173	134.471	0.06461
163	rs4645339	f11	5	44553372	A	G	3.00978e-08	-0.05	0.00902386	-5.54087	228951	0.123	5	44553372	A	G	4.35739e-19	-0.0820887	0.00919487	247173	79.7003	0.161
164	rs4784227	f11	16	52599188	T	C	0	0.2	0.00689109	29.023	228951	0.245	16	52599188	T	C	5.64914e-214	0.214268	0.00686309	247173	974.708	0.2545
165	rs4784228	f11	16	52600618	G	A	0	-0.14	0.00783554	-17.8673	228951	0.173	16	52600618	G	A	9.40092e-30	-0.0857177	0.0075661	247173	128.352	0.2048
166	rs4808616	f11	19	17403033	A	C	1.7938e-08	-0.16	0.0284152	-5.6308	228951	0.011	19	17403033	A	C	2.22613e-08	0.0349778	0.00653997	247173	31.2866	0.2614
167	rs4820318	f11	22	38570313	A	G	0.00252848	-0.02	0.00662271	-3.01991	228951	0.277	22	38570313	A	G	2.93961e-14	-0.0437414	0.00618261	247173	57.7745	0.3698
168	rs4980383	f11	11	1902097	T	C	3.28626e-14	0.06	0.00790862	7.58666	228951	0.169	11	1902097	T	C	6.76091e-33	0.0724766	0.00606772	247173	142.722	0.4513
169	rs5022926	f11	8	128366829	C	A	3.74496e-07	-0.04	0.00787171	-5.08149	228951	0.171	8	128366829	C	A	2.92619e-67	-0.10532	0.00607824	247173	300.236	0.4066
170	rs552647	f11	3	27353716	A	C	0	0.12	0.00664509	18.0584	228951	0.274	3	27353716	A	C	1.85998e-67	0.10421	0.0060052	247173	301.14	0.4672
171	rs55760189	f11	9	110298930	G	A	0	0.07	0.00617829	11.33	228951	0.359	9	110298930	G	A	5.99614e-09	0.0504224	0.00911433	247173	33.8359	0.1431
172	rs56142043	f11	8	128361212	C	A	6.6594e-06	0.03	0.00666031	4.50429	228951	0.272	8	128361212	C	A	3.09264e-14	0.072246	0.00951468	247173	57.6746	0.1272
173	rs56387622	f11	3	46888198	C	T	0.000191824	-0.03	0.00804387	-3.72955	228951	0.162	3	46888198	C	T	9.67646e-20	-0.0927452	0.0102004	247173	82.674	0.1004
174	rs56681946	f11	19	44283031	C	T	2.72671e-13	-0.06	0.00821106	-7.30722	228951	0.154	19	44283031	C	T	2.34366e-22	0.0617301	0.00638754	247173	94.5886	0.3419
175	rs57212245	f11	11	69280923	A	G	2.22045e-16	-0.06	0.00728926	-8.23129	228951	0.209	11	69280923	A	G	2.92071e-08	-0.063475	0.0114897	247173	30.7595	0.06262
176	rs57385578	f11	21	47850178	T	C	0	0.07	0.00750982	9.32114	228951	0.193	21	47850178	T	C	1.96121e-08	0.0643886	0.0115009	247173	31.5326	0.07157
177	rs58058861	f11	3	172285237	A	G	0	0.07	0.00640825	10.9234	228951	0.31	3	172285237	A	G	2.39561e-10	0.0424899	0.00720605	247173	40.114	0.1789
178	rs58847541	f11	8	124610166	A	G	0.000138342	0.03	0.00787171	3.81111	228951	0.171	8	124610166	A	G	1.91402e-13	0.0613123	0.00839582	247173	54.0911	0.1531
179	rs591389	f11	11	69318642	G	A	2.50638e-05	0.08	0.0189833	4.21422	228951	0.025	11	69318642	G	A	1.26141e-38	0.0995476	0.00765891	247173	168.939	0.1561
180	rs596298	f11	11	1871813	A	G	0	-0.1	0.0073956	-13.5216	228951	0.201	11	1871813	A	G	1.46066e-08	-0.0540517	0.00984649	247173	32.1049	0.1412
181	rs59860864	f11	9	110954925	T	G	4.22208e-10	-0.17	0.0272192	-6.24559	228951	0.012	9	110954925	T	G	1.48268e-08	0.0417805	0.00791836	247173	32.0759	0.1551
182	rs59867004	f11	1	203801249	C	T	1.83792e-06	0.03	0.00628868	4.77048	228951	0.333	1	203801249	C	T	1.3545e-12	0.0444526	0.00673297	247173	50.2486	0.2445
183	rs5995875	f11	22	40960692	T	C	4.63407e-13	0.05	0.00691025	7.23563	228951	0.243	22	40960692	T	C	9.57376e-35	0.116669	0.00948887	247173	151.18	0.1004
184	rs5997390	f11	22	29135543	A	G	0	0.11	0.010516	10.4603	228951	0.087	22	29135543	A	G	2.41701e-12	0.0731301	0.0104362	247173	49.1125	0.07952
185	rs60954078	f11	6	151955914	G	A	0	0.25	0.00663011	37.7068	228951	0.276	6	151955914	G	A	8.74017e-56	0.178099	0.0113187	247173	247.582	0.07952
186	rs6122906	f11	20	48945911	G	A	4.98728e-10	0.04	0.00643138	6.2195	228951	0.306	20	48945911	G	A	1.34221e-09	0.0436906	0.00774299	247173	36.751	0.2008
187	rs61373376	f11	19	46183586	T	C	1.12662e-08	0.05	0.00875584	5.71047	228951	0.132	19	46183586	T	C	6.30047e-10	0.0495259	0.00846022	247173	38.2261	0.172
188	rs61865231	f11	10	115137832	A	G	0.00100423	0.03	0.00912038	3.28934	228951	0.12	10	115137832	A	G	2.2933e-13	0.0649125	0.00887747	247173	53.7359	0.1382
189	rs61865900	f11	10	64582482	C	T	1.77192e-13	0.06	0.00814669	7.36496	228951	0.157	10	64582482	C	T	1.39311e-08	-0.0713029	0.012569	247173	32.1969	0.06561
190	rs62236882	f11	22	29453995	G	A	1.13687e-13	-0.15	0.0202052	-7.42382	228951	0.022	22	29453995	G	A	4.13019e-16	0.158397	0.0194722	247173	66.1731	0.02783
191	rs62367713	f11	5	45775010	A	G	1.76059e-06	-0.04	0.00836973	-4.77913	228951	0.147	5	45775010	A	G	2.49739e-10	0.0830495	0.0131262	247173	40.0328	0.04274
192	rs62560775	f11	9	22052068	G	A	1.22173e-06	0.05	0.0103049	4.85208	228951	0.091	9	22052068	G	A	1.35825e-08	0.0571786	0.0102549	247173	32.2462	0.08748
193	rs640822	f11	11	69330090	T	C	0	-0.09	0.00663011	-13.5744	228951	0.276	11	69330090	T	C	4.62452e-23	-0.0727102	0.00735344	247173	97.8017	0.1839
194	rs6440006	f11	3	141142691	A	G	1.72359e-10	0.04	0.00626552	6.38414	228951	0.338	3	141142691	A	G	1.59051e-15	0.0448647	0.00604068	247173	63.5162	0.4294
195	rs6507586	f11	18	42415090	G	A	0	-0.1	0.00918691	-10.8851	228951	0.118	18	42415090	G	A	2.32136e-12	-0.0831106	0.0118497	247173	49.1917	0.07256
196	rs6542593	f11	2	121156136	C	T	0	0.05	0.00595505	8.39624	228951	0.452	2	121156136	C	T	6.65407e-14	-0.0443196	0.00635037	247173	56.1679	0.4026
197	rs657686	f11	11	69332670	G	A	0	0.3	0.0236204	12.7009	228951	0.016	11	69332670	G	A	4.68698e-137	0.218771	0.00877948	247173	620.933	0.1233
198	rs6596100	f11	5	132407058	T	C	6.06917e-06	-0.04	0.0088418	-4.52397	228951	0.129	5	132407058	T	C	1.7036e-08	-0.0386408	0.0072905	247173	31.8061	0.2316
199	rs6597981	f11	11	803017	G	A	0	0.06	0.00670742	8.94531	228951	0.266	11	803017	G	A	4.65113e-14	0.0420877	0.00599275	247173	56.872	0.498
200	rs67801543	f11	10	9108324	T	C	0.000120004	0.05	0.0130001	3.84612	228951	0.055	10	9108324	T	C	3.10828e-10	0.0562532	0.00913613	247173	39.6054	0.1074
201	rs68056147	f11	7	130674481	A	G	6.99424e-06	0.03	0.00667577	4.49386	228951	0.27	7	130674481	A	G	2.97049e-15	0.050085	0.00668418	247173	62.2859	0.2972
202	rs6815814	f11	4	38816338	C	A	6.87131e-07	0.03	0.00604234	4.96497	228951	0.403	4	38816338	C	A	2.55853e-13	0.0482032	0.00700033	247173	53.5209	0.2903
203	rs6860806	f11	5	131640536	G	A	0.00247321	-0.02	0.00660807	-3.0266	228951	0.279	5	131640536	G	A	2.65937e-08	0.0325761	0.00605147	247173	30.9414	0.4712
204	rs6870026	f11	5	56085225	T	C	0	-0.14	0.0147753	-9.47525	228951	0.042	5	56085225	T	C	1.78873e-28	-0.0774578	0.00699822	247173	122.506	0.2256
205	rs6871246	f11	5	56095586	T	C	0	0.06	0.00670742	8.94531	228951	0.266	5	56095586	T	C	6.49829e-18	0.0837856	0.00971598	247173	74.3634	0.1024
206	rs7113953	f11	11	69227914	T	C	1.23639e-06	-0.03	0.00618593	-4.84971	228951	0.357	11	69227914	T	C	3.64477e-11	0.0383138	0.00615219	247173	43.7958	0.3638
207	rs7149262	f11	14	37136545	A	C	0	-0.07	0.00666031	-10.51	228951	0.272	14	37136545	A	C	1.27411e-22	-0.0724412	0.00740271	247173	95.7951	0.2157
208	rs71527286	f11	8	76113426	C	T	0	-0.22	0.0179652	-12.2459	228951	0.028	8	76113426	C	T	2.17349e-09	-0.0631768	0.0106022	247173	35.8116	0.0825
209	rs71559437	f11	7	101552440	A	G	0	-0.11	0.0124797	-8.81429	228951	0.06	7	101552440	A	G	1.18698e-09	-0.0566442	0.00950436	247173	36.9906	0.1103
210	rs7184573	f11	16	53861592	A	G	8.28075e-11	-0.05	0.00769774	-6.49541	228951	0.181	16	53861592	A	G	3.19798e-14	-0.04454	0.00630013	247173	57.6088	0.3966
211	rs72727487	f11	14	68967103	A	G	0.00167347	0.05	0.0159094	3.14279	228951	0.036	14	68967103	A	G	6.18428e-09	0.0412459	0.00761096	247173	33.7758	0.2326
212	rs72931898	f11	18	29981526	A	G	2.40968e-05	-0.12	0.0284152	-4.2231	228951	0.011	18	29981526	A	G	9.67679e-13	-0.103454	0.0144994	247173	50.9086	0.04076
213	rs72937111	f11	2	202227922	G	A	2.6951e-09	0.04	0.00672363	5.94917	228951	0.264	2	202227922	G	A	1.49589e-08	0.0573007	0.0103023	247173	32.0586	0.0835
214	rs7297051	f11	12	28174817	T	C	0	-0.13	0.00705342	-18.4308	228951	0.229	12	28174817	T	C	2.38404e-67	-0.123409	0.00711743	247173	300.645	0.2326
215	rs7307733	f11	12	115810102	C	T	0	-0.09	0.00663011	-13.5744	228951	0.276	12	115810102	C	T	1.23481e-10	-0.0708387	0.0110117	247173	41.4091	0.09642
216	rs7312755	f11	12	28190652	A	G	0	-0.06	0.00688163	-8.71886	228951	0.246	12	28190652	A	G	2.73693e-09	-0.0375279	0.00668355	247173	35.3626	0.2714
217	rs7313833	f11	12	28083196	A	G	0.0008215	0.02	0.00597827	3.34545	228951	0.435	12	28083196	A	G	5.34261e-09	0.035357	0.00634852	247173	34.0605	0.3549
218	rs7378815	f11	5	55657706	T	C	9.39878e-05	-0.03	0.00768126	-3.90561	228951	0.182	5	55657706	T	C	2.43959e-09	-0.0543536	0.00939145	247173	35.5866	0.1252
219	rs73913927	f11	2	10092373	T	C	1.15328e-11	-0.06	0.0088418	-6.78595	228951	0.129	2	10092373	T	C	3.17205e-08	0.0386944	0.00744443	247173	30.5993	0.2316
220	rs74314208	f11	21	16573894	A	G	1.06581e-14	0.07	0.00905561	7.73002	228951	0.122	21	16573894	A	G	3.09036e-10	0.0657661	0.0104686	247173	39.6167	0.09543
221	rs74426636	f11	19	13269824	G	A	2.16236e-06	-0.07	0.0147753	-4.73763	228951	0.042	19	13269824	G	A	2.65752e-08	0.0679659	0.0122297	247173	30.9428	0.0666
222	rs7446551	f11	5	44604890	A	G	0	0.09	0.00987924	9.11002	228951	0.1	5	44604890	A	G	1.92614e-09	0.109785	0.0182855	247173	36.047	0.01789
223	rs7499149	f11	16	80648327	G	A	4.64073e-14	0.05	0.00663011	7.54135	228951	0.276	16	80648327	G	A	1.42158e-30	0.0808701	0.00703623	247173	132.102	0.2485
224	rs7513707	f11	1	114445880	A	G	0.000781855	0.02	0.0059539	3.35914	228951	0.453	1	114445880	A	G	3.54012e-12	0.053527	0.00796514	247173	48.364	0.1918
225	rs75772194	f11	8	36846435	G	A	0	-0.07	0.00633795	-11.0446	228951	0.323	8	36846435	G	A	1.04196e-22	-0.0788376	0.00803815	247173	96.1933	0.1471
226	rs75946047	f11	5	44454153	T	C	0	0.13	0.0102047	12.7392	228951	0.093	5	44454153	T	C	1.60819e-10	0.127435	0.0199276	247173	40.8927	0.02684
227	rs76019754	f11	2	121160231	A	G	0.00152113	-0.02	0.00630791	-3.17062	228951	0.329	2	121160231	A	G	1.14867e-10	0.0693404	0.0107633	247173	41.5505	0.0994
228	rs76119208	f11	15	91535329	T	G	0	-0.08	0.00593382	-13.482	228951	0.477	15	91535329	T	G	9.23944e-18	-0.0763553	0.00889615	247173	73.6687	0.1392
229	rs76315700	f11	3	27598235	T	C	1.25502e-08	0.05	0.00878414	5.69208	228951	0.131	3	27598235	T	C	1.76124e-15	0.0801665	0.0100747	247173	63.3154	0.1183
230	rs7752591	f11	6	151947068	A	G	0	0.21	0.0060049	34.9714	228951	0.42	6	151947068	A	G	5.89743e-21	0.0546461	0.00598883	247173	88.2062	0.495
231	rs7760611	f11	6	21903533	C	T	0.000923455	0.03	0.00905561	3.31287	228951	0.122	6	21903533	C	T	1.52419e-09	0.0347257	0.00600349	247173	36.5032	0.4911
232	rs77642095	f11	12	14408698	T	C	2.18026e-12	0.05	0.00712003	7.02244	228951	0.223	12	14408698	T	C	4.89856e-15	0.0577288	0.00749478	247173	61.3009	0.2137
233	rs7816141	f11	8	76381804	A	C	1.4825e-09	-0.06	0.0099235	-6.04626	228951	0.099	8	76381804	A	C	4.29118e-25	0.113054	0.0109258	247173	107.073	0.0666
234	rs7822551	f11	8	128309188	A	G	1.09892e-11	0.07	0.0103049	6.79291	228951	0.091	8	128309188	A	G	4.3689e-08	0.0421484	0.00826651	247173	29.9784	0.1402
235	rs7840659	f11	8	76204122	C	A	0.00101339	0.02	0.00608498	3.28678	228951	0.387	8	76204122	C	A	8.31428e-12	0.0383948	0.00597305	247173	46.6902	0.4891
236	rs7850979	f11	9	110920305	A	G	0.000250783	-0.04	0.0109246	-3.66146	228951	0.08	9	110920305	A	G	7.42966e-31	0.0742361	0.00642824	247173	133.39	0.3161
237	rs7899628	f11	10	123663944	T	C	2.96688e-06	-0.03	0.00641972	-4.6731	228951	0.308	10	123663944	T	C	8.35477e-11	-0.0382769	0.00626258	247173	42.173	0.335
238	rs7906315	f11	10	114887218	G	A	0	0.06	0.00645526	9.29475	228951	0.302	10	114887218	G	A	3.61085e-08	0.032846	0.00616868	247173	30.348	0.3986
239	rs7927237	f11	11	69245812	C	A	2.46511e-05	0.05	0.011854	4.21797	228951	0.067	11	69245812	C	A	1.73726e-16	0.04936	0.00633245	247173	67.8803	0.3429
240	rs79616997	f11	5	81504600	T	G	0	-0.46	0.0284152	-16.1885	228951	0.011	5	81504600	T	G	7.5546e-14	-0.0497565	0.00701952	247173	55.9183	0.2316
241	rs7971	f11	7	21940960	G	A	0.0087854	0.02	0.00763273	2.62029	228951	0.185	7	21940960	G	A	1.68714e-08	-0.0340857	0.00629046	247173	31.8249	0.3569
242	rs8082452	f11	17	77771548	G	T	4.60482e-10	-0.06	0.00962771	-6.23201	228951	0.106	17	77771548	G	T	2.28081e-11	-0.0391729	0.00624599	247173	44.7135	0.4384
243	rs8105994	f11	19	18593553	C	T	1.02471e-05	-0.03	0.0067998	-4.41189	228951	0.255	19	18593553	C	T	4.77247e-29	-0.0708332	0.0063342	247173	125.128	0.3449
244	rs851984	f11	6	152023191	A	G	0	0.13	0.00922086	14.0985	228951	0.117	6	152023191	A	G	3.31289e-21	0.056318	0.00608812	247173	89.347	0.4175
245	rs875311	f11	11	65583340	T	C	0	-0.06	0.00709745	-8.45374	228951	0.225	11	65583340	T	C	1.61678e-13	-0.0412061	0.00598956	247173	54.4228	0.4602
246	rs9397082	f11	6	152430638	T	C	0	0.06	0.00614557	9.76313	228951	0.368	6	152430638	T	C	3.69241e-12	0.0434044	0.00671181	247173	48.2814	0.2763
247	rs941764	f11	14	91841069	G	A	0.0192052	0.02	0.00854145	2.34152	228951	0.14	14	91841069	G	A	4.11401e-15	0.0459866	0.00627044	247173	61.6446	0.3529
248	rs9492442	f11	6	130396651	A	G	0.0203227	-0.02	0.00861944	-2.32034	228951	0.137	6	130396651	A	G	1.27031e-08	-0.0350895	0.00645323	247173	32.3762	0.3201
249	rs9833888	f11	3	99723580	T	G	0.000159783	0.03	0.00794628	3.77535	228951	0.167	3	99723580	T	G	5.81239e-11	0.0433812	0.00711781	247173	42.8826	0.2028
250	rs9918437	f11	6	152072718	T	G	0	0.15	0.0113931	13.1658	228951	0.073	6	152072718	T	G	1.34398e-21	0.108908	0.0114085	247173	91.132	0.07654
251	rs9952980	f11	18	42888797	C	T	0	-0.08	0.00626101	-12.7775	228951	0.339	18	42888797	C	T	1.07977e-14	-0.0452507	0.00627795	247173	59.745	0.34

## Sheet: BMI
	SNP	k	CHR.x	POS.x	INC_ALLELE.x	DEC_ALLELE.x	P.x	BETA.x	SE.x	Z.x	N.x	MAF.x	CHR.y	POS.y	INC_ALLELE.y	DEC_ALLELE.y	P.y	BETA.y	SE.y	N.y	Z.y	MAF.y
1	rs1000096	f01	4	38692835	T	C	0.262535	0.003636	0.00324521	1.12042	681275	0.1674	4	38692835	T	C	1.8e-15	-0.0141466	0.0018	656860	-8	0.3801
2	rs1006896	f01	3	88104411	C	A	0.0768008	0.01688	0.0095391	1.76956	681275	0.0164	3	88104411	A	C	5.5e-18	0.0234005	0.0027	691892	8.66667	0.1061
3	rs10071816	f01	5	112889374	A	G	0.544922	0.001976	0.00326403	0.605387	681275	0.165	5	112889374	A	G	2.4e-08	0.011511	0.0022	685172	5.59091	0.1941
4	rs1007934	f01	14	73463479	A	G	0.078054	-0.006738	0.00382387	-1.76209	681275	0.1132	14	73463479	A	G	7.6e-12	-0.0111931	0.0017	692411	-7.05882	0.415
5	rs10110509	f01	8	27934398	A	G	0.0298718	0.007259	0.00334241	2.17179	681275	0.1556	8	27934398	A	G	1.4e-08	0.0129853	0.0024	682328	5.625	0.166
6	rs10118866	f01	9	10119157	T	G	0.198403	0.003632	0.00282401	1.28611	681275	0.2432	9	10119157	T	G	6.2e-09	0.011193	0.0021	690616	5.71429	0.2238
7	rs10132411	f01	14	29662355	G	C	0.100657	-0.003979	0.00242374	-1.64168	681275	0.4884	14	29662355	C	G	9.2e-09	-0.0103394	0.0019	687151	-5.84211	0.2857
8	rs1013402	f01	11	27712381	G	A	0.241622	-0.007773	0.00663824	-1.17094	681275	0.0345	11	27712381	A	G	1.3e-63	-0.0294999	0.0018	793174	-16.3889	0.3171
9	rs1014194	f01	5	168192944	C	A	0.120034	0.003767	0.00242309	1.55463	681275	0.4999	5	168192944	A	C	1.8e-08	0.00957908	0.0018	686107	5.66667	0.3566
10	rs10181181	f01	2	161087411	C	T	0.606042	-0.001685	0.00326721	-0.515731	681275	0.1646	2	161087411	T	C	3.2e-08	-0.00991	0.0019	684379	-5.57895	0.2809
11	rs10193760	f01	2	57930015	T	C	0.525012	-0.001547	0.00243377	-0.635639	681275	0.4532	2	57930015	T	C	4.6e-09	-0.00966097	0.0018	683201	-5.72222	0.4426
12	rs10198345	f01	2	157109395	C	T	0.603569	0.001395	0.00268644	0.519275	681275	0.2841	2	157109395	T	C	2.2e-09	-0.0101652	0.0018	689813	-6.05556	0.3289
13	rs10221489	f01	19	18826975	T	C	0.0976626	-0.004376	0.00264205	-1.65629	681275	0.3007	19	18826975	T	C	1.8e-22	-0.0178975	0.0018	692249	-9.94444	0.3358
14	rs10408013	f01	19	33963766	T	C	0.151002	-0.004694	0.0032688	-1.436	681275	0.1644	19	33963766	T	C	8e-10	0.0103396	0.0018	794820	6.16667	0.2908
15	rs10431745	f01	14	102302372	G	A	0.0721066	-0.008106	0.00450723	-1.79844	681275	0.0784	14	102302372	A	G	1.1e-09	0.0203006	0.0033	690529	6.15152	0.07004
16	rs10440622	f01	5	62701050	C	T	0.586425	-0.002016	0.00370572	-0.544025	681275	0.1217	5	62701050	T	C	3.9e-08	0.011511	0.0022	688085	5.59091	0.18
17	rs1044822	f01	2	230629138	T	C	0.776995	-0.001325	0.00467806	-0.283237	681275	0.0723	2	230629138	T	C	6e-11	-0.0157442	0.0024	688784	-6.58333	0.1409
18	rs1045411	f01	13	31033232	T	C	0.621315	-0.001693	0.00342721	-0.493987	681275	0.1464	13	31033232	T	C	2.3e-15	-0.0146289	0.0019	776153	-7.78947	0.2647
19	rs1046568	f01	11	27388504	A	G	0.0409673	0.005217	0.00255252	2.04386	681275	0.3428	11	27388504	A	G	4.6e-13	0.0124648	0.0018	792293	7.27778	0.2843
20	rs1047255	f01	2	172412008	G	C	0.955199	0.000399	0.00710219	0.0561799	681275	0.03	2	172412008	C	G	5.4e-10	0.0116223	0.002	691727	6.2	0.235
21	rs10478110	f01	5	112445734	C	A	0.0291933	0.006135	0.0028131	2.18087	681275	0.246	5	112445734	A	C	9.6e-09	-0.00941628	0.0017	680441	-5.88235	0.4348
22	rs10499276	f01	6	154309808	T	C	0.19599	0.007557	0.00584428	1.29306	681275	0.045	6	154309808	T	C	2.2e-12	0.0171919	0.0025	794584	6.88	0.1242
23	rs10506971	f01	12	89757937	A	G	0.0384506	-0.005024	0.00242703	-2.07002	681275	0.4715	12	89757937	A	G	5.5e-14	-0.0123379	0.0017	689337	-7.64706	0.4632
24	rs1051420	f01	21	40195464	C	A	0.530877	-0.001826	0.00291382	-0.626668	681275	0.2223	21	40195464	A	C	2.6e-09	0.00999442	0.0018	686206	5.94444	0.3503
25	rs10514710	f01	3	44883971	A	G	0.892458	0.0006935	0.00512963	0.135195	681275	0.0593	3	44883971	A	G	1.6e-08	-0.0107977	0.0021	790885	-5.52381	0.205
26	rs10514751	f01	3	107893149	C	T	0.91257	-0.0005066	0.00461395	-0.109798	681275	0.0745	3	107893149	T	C	1.4e-09	-0.0173941	0.0029	688034	-6	0.103
27	rs10521304	f01	16	53908657	C	T	0.0745249	-0.004638	0.00260068	-1.78338	681275	0.3184	16	53908657	T	C	9.1e-19	0.0143909	0.0016	782723	9.125	0.4412
28	rs1054442	f01	12	49389320	C	A	0.0263842	-0.005589	0.00251699	-2.22051	681275	0.3647	12	49389320	A	C	2.5e-08	-0.00966097	0.0018	625990	-5.72222	0.3822
29	rs1054807	f01	12	89913419	T	C	0.0955363	0.006496	0.00389708	1.66689	681275	0.1084	12	89913419	T	C	1.5e-09	0.0107977	0.0019	795245	6.10526	0.233
30	rs10733051	f01	1	167280354	G	A	0.271449	0.002933	0.00266701	1.09973	681275	0.2911	1	167280354	A	G	2.9e-09	0.0091741	0.0016	781928	6.0625	0.4802
31	rs10742265	f01	11	32158713	T	C	0.125079	0.005803	0.00378341	1.5338	681275	0.116	11	32158713	T	C	1e-08	0.00966097	0.0018	686662	5.72222	0.349
32	rs10757826	f01	9	29270224	A	G	0.184927	0.00322	0.00242884	1.32574	681275	0.4656	9	29270224	A	G	3e-09	0.00982686	0.0018	782972	5.83333	0.3252
33	rs10765208	f01	11	89207232	T	G	0.513627	0.001806	0.00276484	0.653201	681275	0.2592	11	89207232	T	G	4.9e-08	0.0190994	0.0035	688168	5.45714	0.06905
34	rs10786387	f01	10	99861312	G	C	0.0382035	0.006023	0.00290592	2.07266	681275	0.224	10	99861312	C	G	2e-18	0.0162707	0.0019	687049	8.57895	0.31
35	rs10797115	f01	9	92191256	T	C	0.0488407	0.005099	0.00258835	1.96998	681275	0.3242	9	92191256	T	C	9.9e-13	0.0116218	0.0017	687215	7.29412	0.4635
36	rs10798572	f01	1	177791110	T	C	0.0583096	0.004623	0.00244169	1.89336	681275	0.4384	1	177791110	T	C	2.6e-16	-0.0138967	0.0017	772515	-8.35294	0.3604
37	rs10812828	f01	9	28439812	C	G	0.792673	-0.0007363	0.00280131	-0.262842	681275	0.2491	9	28439812	C	G	1.4e-11	0.0160614	0.0024	788981	6.70833	0.136
38	rs10818810	f01	9	126096522	A	G	0.767499	-0.0007547	0.0025527	-0.295648	681275	0.3427	9	126096522	A	G	1.1e-13	0.0118512	0.0017	770877	7.41176	0.3908
39	rs10818938	f01	9	127049237	A	G	0.824765	0.0005472	0.00247132	0.22142	681275	0.4017	9	127049237	A	G	5.1e-11	0.0106104	0.0017	691410	6.70588	0.4215
40	rs10827285	f01	10	34073829	A	G	0.166177	-0.003399	0.00245487	-1.38459	681275	0.4198	10	34073829	A	G	3.2e-11	-0.0114028	0.0018	690885	-6.77778	0.332
41	rs10828248	f01	10	21824619	G	A	0.525975	-0.005192	0.00818718	-0.634162	681275	0.0224	10	21824619	A	G	3.9e-24	-0.0189997	0.0019	638023	-10	0.3597
42	rs10830452	f01	11	89966202	G	A	0.104215	-0.003987	0.00245391	-1.62475	681275	0.421	11	89966202	A	G	2.1e-09	-0.0103396	0.0018	690453	-6.16667	0.3288
43	rs10838465	f01	11	45426141	C	A	0.0697971	0.004498	0.00248066	1.81323	681275	0.3929	11	45426141	A	C	9.1e-14	0.0136414	0.0019	692129	7.36842	0.3033
44	rs10844521	f01	12	33411812	A	C	0.0637212	0.005883	0.00317292	1.85413	681275	0.1772	12	33411812	A	C	1.3e-08	0.0206999	0.0036	683298	5.75	0.06747
45	rs10846428	f01	12	16954133	C	T	0.818804	-0.002673	0.0116682	-0.229083	681275	0.0109	12	16954133	T	C	3.1e-08	-0.00991	0.0019	794724	-5.57895	0.2307
46	rs10851975	f01	15	35762649	A	C	0.170587	-0.008148	0.00594605	-1.37032	681275	0.0434	15	35762649	A	C	3.1e-08	0.013118	0.0025	680850	5.44	0.1475
47	rs10858334	f01	9	137989785	G	C	0.716558	0.001368	0.00376795	0.363063	681275	0.1171	9	137989785	C	G	2.7e-08	-0.014023	0.0026	672640	-5.5	0.1415
48	rs10878946	f01	12	69642315	T	C	0.257817	-0.003056	0.00270068	-1.13157	681275	0.2792	12	69642315	T	C	3.6e-13	-0.0137696	0.0019	685707	-7.42105	0.286
49	rs10896012	f01	11	65278461	C	T	0.594213	-0.001696	0.00318354	-0.53274	681275	0.1757	11	65278461	T	C	7.2e-12	-0.0142693	0.0021	690838	-6.90476	0.2054
50	rs10902227	f01	11	845789	T	C	0.493631	-0.001741	0.00254329	-0.684546	681275	0.3481	11	845789	T	C	5.5e-10	-0.0124643	0.0021	635248	-6.2381	0.2433
51	rs10903320	f01	8	9898910	A	G	0.251647	0.003598	0.00313864	1.14636	681275	0.1822	8	9898910	A	G	5.5e-11	0.0197996	0.003	691770	6.6	0.09086
52	rs10915840	f01	1	225668524	A	G	0.812944	0.0006422	0.00271395	0.236629	681275	0.2748	1	225668524	A	G	1.3e-09	-0.0109914	0.0019	684857	-6.21053	0.283
53	rs10935143	f01	3	134665159	A	G	0.789926	0.001066	0.0040014	0.266407	681275	0.1021	3	134665159	A	G	2.8e-10	-0.010165	0.0017	688983	-6.41176	0.4535
54	rs11056875	f01	12	16470918	C	T	0.545402	-0.002473	0.00408987	-0.604664	681275	0.0972	12	16470918	T	C	1.1e-08	0.0133806	0.0024	691176	5.75	0.1469
55	rs1106090	f01	2	58068741	A	G	0.678058	0.001012	0.00243788	0.415115	681275	0.445	2	58068741	A	G	4.1e-14	-0.0119692	0.0017	786305	-7.47059	0.3831
56	rs11070956	f01	15	53442930	A	G	0.554797	0.00674	0.0114124	0.590587	681275	0.0114	15	53442930	A	G	2.8e-09	-0.0200993	0.0034	691872	-5.91176	0.06987
57	rs11072405	f01	15	73485160	G	A	0.100462	0.004039	0.00245888	1.64262	681275	0.415	15	73485160	A	G	2.6e-09	0.00966097	0.0017	692215	6.05882	0.4382
58	rs11073147	f01	15	36392562	G	A	0.515636	-0.002174	0.00334417	-0.650087	681275	0.1554	15	36392562	A	G	3.9e-09	-0.00957896	0.0017	691871	-6	0.4616
59	rs11075489	f01	16	62803841	T	C	0.231927	-0.002934	0.00245439	-1.19541	681275	0.4204	16	62803841	T	C	1.3e-10	-0.0103397	0.0017	688802	-6.52941	0.4828
60	rs11080090	f01	17	27502029	A	G	0.407083	0.003432	0.00413974	0.829038	681275	0.0946	17	27502029	A	G	5.7e-09	-0.0128543	0.0023	776694	-5.82609	0.1569
61	rs11113659	f01	12	108417839	C	T	0.692431	0.00147	0.00371626	0.395559	681275	0.1209	12	108417839	T	C	4e-16	0.0166825	0.002	690527	8.35	0.2238
62	rs11115176	f01	12	82465797	C	T	0.835772	0.0006783	0.003272	0.207304	681275	0.164	12	82465797	T	C	2e-10	0.0112969	0.0019	792384	6.36842	0.2399
63	rs1111817	f01	9	23226898	G	C	0.179515	0.004037	0.00300764	1.34225	681275	0.2038	9	23226898	C	G	5.4e-10	0.01061	0.0018	671630	6.33333	0.3649
64	rs11119208	f01	1	209211968	G	A	0.282586	0.002621	0.00243921	1.07453	681275	0.4426	1	209211968	A	G	1e-08	0.0090129	0.0017	793772	5.58824	0.387
65	rs11124991	f01	2	44764879	A	T	0.126885	-0.0038	0.00248935	-1.5265	681275	0.3854	2	44764879	A	T	2.1e-11	0.0115108	0.0018	683784	6.83333	0.3203
66	rs11128760	f01	3	15873407	G	A	0.103931	0.004067	0.00250109	1.62609	681275	0.3761	3	15873407	A	G	3.1e-10	0.0102517	0.0017	690962	6.47059	0.4026
67	rs11129662	f01	3	35696096	G	A	0.934382	0.0002744	0.00333283	0.0823324	681275	0.1567	3	35696096	A	G	4.5e-11	-0.0112969	0.0018	688778	-6.72222	0.3313
68	rs11138082	f01	9	81739686	C	T	0.0946903	0.006095	0.00364717	1.67116	681275	0.1263	9	81739686	T	C	1.1e-08	0.011511	0.0022	690289	5.59091	0.2029
69	rs11152368	f01	18	60763112	G	A	0.806509	0.0006099	0.00249008	0.244932	681275	0.3848	18	60763112	A	G	2.8e-11	-0.0107031	0.0017	691093	-6.76471	0.4917
70	rs11162405	f01	1	78469660	G	A	0.44859	0.001853	0.00244534	0.757768	681275	0.4327	1	78469660	A	G	1.2e-17	0.0138967	0.0017	791873	8.35294	0.3997
71	rs11165643	f01	1	96924097	T	C	0.11312	0.004283	0.00270336	1.58432	681275	0.2783	1	96924097	T	C	1.4e-35	0.0206001	0.0017	792657	12.1176	0.4172
72	rs1117080	f01	20	43428323	G	C	0.195502	0.003137	0.00242338	1.29447	681275	0.4922	20	43428323	C	G	7e-09	0.0102522	0.0019	690702	5.78947	0.2985
73	rs11208662	f01	1	65987164	C	G	0.627254	0.001998	0.00411454	0.485595	681275	0.0959	1	65987164	C	G	2e-11	0.0209	0.0031	691220	6.74194	0.0884
74	rs11209906	f01	1	72545694	T	C	0.642283	0.001186	0.00255324	0.464509	681275	0.3424	1	72545694	T	C	3.4e-30	0.018599	0.0016	794980	11.625	0.4298
75	rs11210489	f01	1	75096439	A	G	0.0921005	-0.007377	0.00437955	-1.68442	681275	0.0835	1	75096439	A	G	1.2e-11	-0.0108938	0.0017	690423	-6.88235	0.4715
76	rs11228824	f01	11	56634316	A	G	0.383196	0.002204	0.00252746	0.872023	681275	0.3578	11	56634316	A	G	7.6e-09	-0.0120893	0.0022	679916	-5.81818	0.1881
77	rs11242578	f01	5	105689249	C	T	0.237665	0.002922	0.00247451	1.18084	681275	0.3986	5	105689249	T	C	1.7e-08	0.00917359	0.0017	684913	5.70588	0.4745
78	rs11581304	f01	1	177383443	C	T	0.737643	-0.001117	0.00333456	-0.334976	681275	0.1565	1	177383443	T	C	7.1e-10	-0.0181983	0.003	690730	-6.06667	0.09676
79	rs11584600	f01	1	177981560	A	G	0.366166	0.002406	0.00266245	0.903678	681275	0.2928	1	177981560	A	G	4.2e-17	0.0154201	0.0018	689876	8.61111	0.3181
80	rs11611246	f01	12	939480	T	G	0.382153	0.002301	0.00263291	0.873937	681275	0.3044	12	939480	T	G	5e-32	0.024	0.002	779823	12	0.21
81	rs11644378	f01	16	71399883	A	G	0.29757	0.005869	0.00563429	1.04166	681275	0.0486	16	71399883	A	G	9.4e-09	0.0103394	0.0019	681941	5.84211	0.2844
82	rs11655589	f01	17	61608163	G	A	0.40605	0.002489	0.00299568	0.830864	681275	0.206	17	61608163	A	G	9e-11	-0.0107032	0.0018	773037	-6.38889	0.3396
83	rs1167800	f01	7	75176196	A	G	0.223837	-0.003191	0.00262334	-1.21639	681275	0.3084	7	75176196	A	G	9.9e-33	0.02	0.0017	764392	11.7647	0.4293
84	rs11679322	f01	2	110017730	T	G	0.0437646	0.01388	0.00688377	2.01634	681275	0.032	2	110017730	T	G	3.1e-08	0.00917385	0.0018	684214	5.38889	0.407
85	rs11691869	f01	2	100805996	A	C	0.46425	-0.00178	0.00243214	-0.731866	681275	0.4569	2	100805996	A	C	3e-15	-0.0141466	0.0018	685853	-8	0.3605
86	rs11702843	f01	21	40123740	A	G	0.594712	0.003577	0.00672343	0.53202	681275	0.0336	21	40123740	A	G	2.3e-08	0.0106105	0.002	665851	5.7	0.2737
87	rs11736228	f01	4	147376805	T	A	0.633241	0.001234	0.00258608	0.477171	681275	0.3253	4	147376805	A	T	4.1e-12	0.0135112	0.002	691580	6.95	0.2587
88	rs11739877	f01	5	105876806	T	C	0.651257	0.001118	0.00247336	0.452016	681275	0.3997	5	105876806	T	C	6.6e-11	0.0108938	0.0018	692540	6.5	0.3882
89	rs11740501	f01	5	137883734	A	G	0.993856	-2.906e-05	0.00377354	-0.00770099	681275	0.1167	5	137883734	A	G	4.4e-08	-0.0107977	0.0021	687805	-5.52381	0.2176
90	rs11764286	f01	7	71815170	G	T	0.878827	-0.0003795	0.00248923	-0.152457	681275	0.3855	7	71815170	T	G	2.1e-09	0.0199001	0.0033	679173	6.0303	0.07332
91	rs11771374	f01	7	70084120	G	C	0.203233	-0.003104	0.0024395	-1.27239	681275	0.4421	7	70084120	C	G	5.6e-09	-0.00999442	0.0018	690214	-5.94444	0.3394
92	rs11783388	f01	8	9133599	A	T	0.309594	-0.004308	0.00423985	-1.01607	681275	0.0897	8	9133599	A	T	2.6e-09	0.0119693	0.0021	683400	6.04762	0.2114
93	rs11784576	f01	8	25661397	T	G	0.318141	-0.002757	0.00276174	-0.998285	681275	0.2601	8	25661397	T	G	5.9e-09	0.010165	0.0019	690143	5.73684	0.3027
94	rs11789249	f01	9	27839795	A	G	0.175656	-0.005445	0.00402067	-1.35425	681275	0.101	9	27839795	A	G	2.1e-08	0.0105187	0.002	649615	5.65	0.3093
95	rs11792311	f01	9	29672405	A	G	0.375376	0.002993	0.0033764	0.886447	681275	0.1518	9	29672405	A	G	1.3e-12	-0.0141473	0.002	682503	-7.2	0.2388
96	rs11823283	f01	11	134595036	A	G	0.229624	-0.006955	0.00578943	-1.20133	681275	0.0459	11	134595036	A	G	3.4e-12	0.0166826	0.0024	678202	6.95833	0.1586
97	rs11849782	f01	14	73130461	C	G	0.129502	0.003688	0.00243261	1.51607	681275	0.4558	14	73130461	C	G	2.6e-09	0.00991017	0.0018	684300	5.88889	0.3894
98	rs11866815	f01	16	387867	T	C	0.944276	-0.0002103	0.00300874	-0.0698964	681275	0.2036	16	387867	T	C	1e-16	-0.0155291	0.0019	792501	-8.21053	0.2461
99	rs11889536	f01	2	220163543	G	A	0.125068	0.008222	0.00536039	1.53384	681275	0.054	2	220163543	A	G	6.4e-15	0.0188993	0.0024	688977	7.875	0.1493
100	rs11904490	f01	2	182584021	A	C	0.399849	0.002565	0.00304671	0.841892	681275	0.1969	2	182584021	A	C	3.7e-08	-0.00933552	0.0018	679650	-5.5	0.3911
101	rs11915371	f01	3	70539559	C	A	0.404729	-0.005753	0.00690467	-0.833205	681275	0.0318	3	70539559	A	C	2.6e-12	-0.0147454	0.0021	690829	-7.09524	0.2038
102	rs11997175	f01	8	33770070	T	C	0.0511421	-0.005958	0.00305494	-1.95029	681275	0.1955	8	33770070	T	C	1.4e-08	-0.00877123	0.0016	795498	-5.75	0.4847
103	rs12033257	f01	1	112318484	G	A	0.0762696	0.004471	0.00252207	1.77275	681275	0.3613	1	112318484	A	G	2.4e-15	0.0143909	0.0018	664083	8.11111	0.3835
104	rs12042959	f01	1	243533273	G	A	0.0359782	0.009792	0.00466914	2.09717	681275	0.0726	1	243533273	A	G	3.4e-09	0.0141468	0.0024	685384	6	0.1505
105	rs12049202	f01	1	77967523	T	C	0.0650799	0.004586	0.00248603	1.84471	681275	0.3882	1	77967523	T	C	1e-28	0.0239997	0.0022	691566	10.9091	0.203
106	rs12055409	f01	6	33801510	G	A	0.319043	-0.002439	0.00244775	-0.996426	681275	0.4292	6	33801510	A	G	6.8e-13	0.0117352	0.0017	772595	7.35294	0.3486
107	rs12065553	f01	1	80793118	G	A	0.179926	-0.003755	0.00280018	-1.34098	681275	0.2494	1	80793118	A	G	8.9e-10	-0.010703	0.0019	691372	-6.05263	0.2926
108	rs12077324	f01	1	79024688	C	T	0.130948	0.003901	0.0025828	1.51037	681275	0.3269	1	79024688	T	C	2e-08	-0.0100793	0.0019	677468	-5.68421	0.2823
109	rs12098284	f01	10	76047464	T	C	0.28227	0.004038	0.00375546	1.07523	681275	0.118	10	76047464	T	C	1.8e-11	0.0177971	0.0026	686167	6.84615	0.1241
110	rs12125523	f01	1	96501963	A	T	0.881085	0.0007146	0.00477692	0.149594	681275	0.0691	1	96501963	A	T	7.3e-09	0.0137694	0.0024	688790	5.875	0.1517
111	rs12130426	f01	1	96603035	C	T	0.637343	0.001281	0.00271734	0.471418	681275	0.2737	1	96603035	T	C	1.3e-15	0.0128539	0.0017	784520	7.88235	0.4267
112	rs1213257	f01	11	85220773	C	T	0.866919	-0.000411	0.00245265	-0.167574	681275	0.4226	11	85220773	T	C	4e-10	-0.0143908	0.0023	692589	-6.34783	0.1589
113	rs12149756	f01	16	6728603	A	G	0.1972	-0.003218	0.0024954	-1.28957	681275	0.3805	16	6728603	A	G	3.7e-11	-0.0117351	0.0019	791455	-6.57895	0.2554
114	rs12187228	f01	5	153593934	T	C	0.468045	0.002135	0.00294214	0.725663	681275	0.2164	5	153593934	T	C	6.6e-11	0.0100793	0.0016	792478	6.75	0.421
115	rs12206564	f01	6	100987009	C	T	0.123425	-0.004221	0.00273992	-1.54055	681275	0.2666	6	100987009	T	C	5.4e-11	-0.010519	0.0017	689836	-6.64706	0.495
116	rs12208543	f01	6	120118448	A	T	0.0461035	0.01651	0.00827799	1.99444	681275	0.0219	6	120118448	A	T	6.1e-11	0.0131174	0.0021	690009	6.47619	0.2165
117	rs12215920	f01	6	35474073	G	C	0.284638	-0.002713	0.00253561	-1.06996	681275	0.3527	6	35474073	C	G	5.2e-10	0.0109914	0.0019	688177	6.21053	0.2963
118	rs12299814	f01	12	90216146	A	C	0.056044	0.005411	0.00283196	1.91069	681275	0.2412	12	90216146	A	C	5.2e-15	-0.0156369	0.002	687962	-7.85	0.2525
119	rs12380502	f01	9	120660025	C	G	0.579652	-0.00142	0.00256367	-0.553893	681275	0.3367	9	120660025	C	G	1.8e-08	-0.00925426	0.0017	689880	-5.76471	0.4266
120	rs12411664	f01	10	87341897	A	G	0.852756	0.0006265	0.00337549	0.185603	681275	0.1519	10	87341897	A	G	1.8e-15	0.0315004	0.004	687303	7.875	0.04777
121	rs12430890	f01	13	59317339	G	A	0.0516369	0.005668	0.00291242	1.94615	681275	0.2226	13	59317339	A	G	1.5e-08	0.014023	0.0025	688553	5.72	0.1347
122	rs12439200	f01	15	73086731	A	G	0.481453	0.001886	0.0026791	0.703968	681275	0.2867	15	73086731	A	G	3.3e-20	-0.0188998	0.0021	689092	-9	0.2271
123	rs12449219	f01	16	77261943	G	C	0.0640155	-0.006925	0.00373906	-1.85207	681275	0.1192	16	77261943	C	G	2e-09	-0.0154206	0.0026	688129	-5.96154	0.1358
124	rs12476772	f01	2	60203917	A	C	0.0516539	0.006236	0.00320451	1.94601	681275	0.1728	2	60203917	A	C	8.3e-12	0.0115108	0.0018	690595	6.83333	0.3326
125	rs12495178	f01	3	85886077	C	T	0.0808003	0.004502	0.00257837	1.74606	681275	0.3291	3	85886077	T	C	7.6e-28	0.0183992	0.0017	793651	10.8235	0.3614
126	rs12514413	f01	5	107323866	C	T	0.134558	-0.007839	0.00523869	-1.49637	681275	0.0567	5	107323866	T	C	2.6e-12	-0.0141466	0.0021	686769	-6.85714	0.2326
127	rs12530737	f01	7	71439807	C	T	0.0663911	-0.004571	0.00248996	-1.83577	681275	0.3849	7	71439807	T	C	1e-11	0.0128538	0.002	690483	6.7	0.2589
128	rs12542288	f01	8	14279933	T	C	0.54877	0.003634	0.00606066	0.599605	681275	0.0417	8	14279933	T	C	2.9e-12	0.0127233	0.0019	689919	7	0.2877
129	rs12545740	f01	8	33455300	C	A	0.192248	0.003181	0.0024395	1.30396	681275	0.4421	8	33455300	A	C	2.5e-09	0.00982686	0.0018	674019	5.83333	0.4429
130	rs12582170	f01	12	53757831	G	A	0.823701	0.00065	0.00291758	0.222787	681275	0.2215	12	53757831	A	G	1.2e-08	0.013118	0.0024	691950	5.66667	0.1566
131	rs12597712	f01	16	54152620	C	G	0.338986	0.002324	0.00243053	0.956171	681275	0.4609	16	54152620	C	G	1.4e-10	-0.010165	0.0017	727187	-6.41176	0.4201
132	rs1260326	f01	2	27730940	C	T	0.029034	-0.005327	0.00244019	-2.18303	681275	0.4409	2	27730940	T	C	3.9e-10	-0.00982632	0.0017	784462	-6.17647	0.4027
133	rs12628891	f01	22	38317137	T	C	0.457215	-0.001829	0.00246018	-0.743441	681275	0.4135	22	38317137	T	C	3e-09	-0.0104288	0.0019	686575	-5.89474	0.3169
134	rs1263673	f01	2	208055947	A	G	0.591771	-0.001347	0.00251179	-0.536272	681275	0.3683	2	208055947	A	G	3.6e-08	0.00925434	0.0018	681424	5.44444	0.392
135	rs12668072	f01	7	93162000	T	C	0.3526	-0.008662	0.00931841	-0.929557	681275	0.0172	7	93162000	T	C	1.3e-10	-0.0191996	0.003	690095	-6.4	0.09015
136	rs12681792	f01	8	62054463	A	C	0.639682	0.001227	0.00262099	0.468144	681275	0.3094	8	62054463	A	C	6.8e-13	0.0157444	0.0022	686528	7.18182	0.1918
137	rs12692596	f01	2	161265910	T	C	0.191809	-0.003345	0.00256274	-1.30525	681275	0.3372	2	161265910	T	C	4e-11	0.0102517	0.0017	791438	6.47059	0.3651
138	rs12714708	f01	3	88390338	C	T	0.95104	0.0001513	0.00246415	0.0614005	681275	0.4091	3	88390338	T	C	1.6e-10	-0.0098267	0.0016	788933	-6.5625	0.4519
139	rs12733421	f01	1	150616117	T	C	0.420206	0.002959	0.00367093	0.806064	681275	0.1244	1	150616117	T	C	1.5e-08	0.0174953	0.0031	778685	5.64516	0.08168
140	rs1275691	f01	14	69816344	A	G	0.626618	0.001586	0.00326007	0.486493	681275	0.1655	14	69816344	A	G	1.1e-08	-0.0089325	0.0016	795482	-5.875	0.4559
141	rs12759296	f01	1	15881237	G	T	0.346293	0.002295	0.00243681	0.941803	681275	0.447	1	15881237	T	G	1.9e-08	0.00974356	0.0018	692127	5.77778	0.3109
142	rs12885454	f01	14	29736838	A	C	0.776266	-0.0006894	0.00242586	-0.284188	681275	0.4761	14	29736838	A	C	2.4e-27	-0.0184992	0.0017	793069	-10.8824	0.3431
143	rs12914489	f01	15	74187937	A	G	0.806026	-0.002827	0.0115127	-0.245556	681275	0.0112	15	74187937	A	G	3.8e-10	0.0164776	0.0026	795244	6.34615	0.1103
144	rs12930471	f01	16	70662053	C	T	0.350729	-0.003339	0.0035781	-0.933177	681275	0.1321	16	70662053	T	C	4.4e-11	0.0194	0.0029	678967	6.68966	0.1016
145	rs12933482	f01	16	72189604	G	A	0.113172	-0.009171	0.00578943	-1.58409	681275	0.0459	16	72189604	A	G	4.9e-11	-0.0185989	0.0028	691477	-6.64286	0.1048
146	rs12936083	f01	17	4801887	G	A	0.398152	-0.002206	0.00261088	-0.844926	681275	0.3138	17	4801887	A	G	4.1e-13	-0.0135117	0.0019	633615	-7.31579	0.3267
147	rs12947399	f01	17	47141424	G	A	0.844892	-0.001323	0.00676241	-0.19564	681275	0.0332	17	47141424	A	G	5.2e-09	-0.0138964	0.0024	682661	-5.91667	0.1597
148	rs12959775	f01	18	58533764	A	C	0.56886	-0.001391	0.0024415	-0.569731	681275	0.4387	18	58533764	A	C	1.9e-08	-0.009416	0.0018	686260	-5.55556	0.4529
149	rs12964689	f01	18	21116998	G	A	0.586259	-0.001435	0.00263658	-0.544265	681275	0.3029	18	21116998	A	G	5.1e-32	0.0203	0.0017	692097	11.9412	0.4824
150	rs13012099	f01	2	47010742	A	G	0.20005	-0.005862	0.00457466	-1.28141	681275	0.0759	2	47010742	A	G	1.2e-14	-0.0136409	0.0018	686541	-7.77778	0.3406
151	rs13034320	f01	2	133518125	C	G	0.0516375	-0.005063	0.00260156	-1.94614	681275	0.318	2	133518125	C	G	3.1e-08	0.0106099	0.0021	677027	5.42857	0.2589
152	rs1304070	f01	13	65479449	A	G	0.242837	0.004982	0.00426569	1.16792	681275	0.0885	13	65479449	A	G	3.7e-10	0.0118506	0.002	691747	6.3	0.2385
153	rs13063194	f01	3	123220264	C	T	0.865846	-0.0004176	0.00247192	-0.168937	681275	0.4011	3	123220264	T	C	1.1e-11	-0.0141466	0.0021	692089	-6.85714	0.2062
154	rs13072095	f01	3	193639623	T	C	0.160064	0.005676	0.00404027	1.40486	681275	0.0999	3	193639623	T	C	3e-08	0.0090129	0.0017	795578	5.58824	0.3344
155	rs13072731	f01	3	38533335	C	A	0.0294735	-0.005285	0.00242755	-2.17709	681275	0.4697	3	38533335	A	C	2.3e-09	-0.00982686	0.0018	691645	-5.83333	0.3945
156	rs13081671	f01	3	135876549	T	C	0.0439526	-0.01851	0.00918819	-2.01454	681275	0.0177	3	135876549	T	C	3.4e-16	0.0157444	0.0019	687706	8.31579	0.276
157	rs13097360	f01	3	82616037	T	G	0.223149	0.003513	0.00288377	1.2182	681275	0.2289	3	82616037	T	G	3.4e-10	0.0116223	0.002	675579	6.2	0.274
158	rs13098400	f01	3	116851894	C	A	0.291684	-0.002652	0.00251509	-1.05444	681275	0.366	3	116851894	A	C	4.5e-09	0.0108936	0.002	679867	5.85	0.2583
159	rs13100173	f01	3	50332697	A	G	0.661151	0.001462	0.00333543	0.438324	681275	0.1564	3	50332697	A	G	1.6e-08	0.00917359	0.0017	692506	5.70588	0.4807
160	rs13110266	f01	4	162129844	A	G	0.963587	-0.0001112	0.00243579	-0.0456525	681275	0.449	4	162129844	A	G	1.9e-12	-0.0108938	0.0017	791087	-6.88235	0.4065
161	rs13168144	f01	5	87870186	C	T	0.0545178	0.005432	0.00282519	1.9227	681275	0.2429	5	87870186	T	C	2e-09	-0.0124646	0.0022	690870	-5.95455	0.1921
162	rs13168288	f01	5	106385815	G	A	0.0631831	0.004549	0.00244846	1.8579	681275	0.4282	5	106385815	A	G	6.4e-11	0.0127228	0.002	706550	6.65	0.2503
163	rs13201877	f01	6	137675541	G	A	0.287134	0.005567	0.00523003	1.06443	681275	0.0569	6	137675541	A	G	2.7e-10	-0.0150881	0.0024	790570	-6.33333	0.1399
164	rs1324110	f01	6	93913200	C	G	0.324333	-0.002391	0.00242595	-0.985592	681275	0.4757	6	93913200	C	G	6.8e-10	-0.00966097	0.0017	786661	-6.05882	0.4391
165	rs13267015	f01	8	68205187	T	C	0.0477136	-0.004867	0.00245819	-1.97991	681275	0.4158	8	68205187	T	C	3.9e-08	0.00982655	0.0019	692322	5.52632	0.2788
166	rs1327259	f01	6	51177811	G	A	0.732329	0.0009704	0.00283719	0.342029	681275	0.2399	6	51177811	A	G	1.7e-18	0.0154201	0.0018	685922	8.61111	0.3872
167	rs13281575	f01	8	8171978	T	C	0.88135	-0.0003642	0.00244008	-0.149258	681275	0.4411	8	8171978	T	C	1.9e-09	0.0114027	0.002	685557	6.1	0.2379
168	rs13298062	f01	9	13941513	G	A	0.118249	0.007716	0.0049393	1.56217	681275	0.0643	9	13941513	A	G	3.8e-10	0.0132498	0.0022	689794	6.22727	0.202
169	rs1332630	f01	1	62492215	G	T	0.1317	0.003824	0.00253676	1.50743	681275	0.352	1	62492215	T	G	4.5e-13	0.0119692	0.0017	679217	7.47059	0.4201
170	rs13332078	f01	16	29850705	T	C	0.784089	0.001603	0.00585048	0.273995	681275	0.0449	16	29850705	T	C	7.1e-14	0.0188999	0.0025	636557	7.56	0.1492
171	rs13406427	f01	2	46878351	G	C	0.245796	-0.005426	0.00467508	-1.16062	681275	0.0724	2	46878351	C	G	1.9e-10	0.0116218	0.0019	692262	6.52632	0.2639
172	rs13416560	f01	2	348177	C	A	0.715822	-0.00119	0.0032688	-0.364048	681275	0.1644	2	348177	A	C	1e-14	0.0128539	0.0017	677040	7.88235	0.4856
173	rs13417156	f01	2	62848319	C	T	0.0407494	-0.005463	0.00267	-2.04607	681275	0.29	2	62848319	T	C	2.6e-17	-0.0141467	0.0017	741230	-8.47059	0.4361
174	rs1345942	f01	2	57335044	C	T	0.313177	-0.002552	0.00253029	-1.00858	681275	0.356	2	57335044	T	C	5.2e-09	-0.00974356	0.0018	689852	-5.77778	0.3718
175	rs1358704	f01	3	131628217	T	C	0.135684	-0.003654	0.00244897	-1.49206	681275	0.4275	3	131628217	T	C	2.3e-19	-0.0160614	0.0018	686083	-8.94444	0.3474
176	rs1359939	f01	1	177820861	A	G	0.298823	-0.002662	0.00256218	-1.03896	681275	0.3375	1	177820861	A	G	1.4e-11	-0.01209	0.0019	679968	-6.73684	0.3059
177	rs1361739	f01	1	96289734	G	A	0.264978	-0.003223	0.00289135	-1.1147	681275	0.2272	1	96289734	A	G	6.9e-22	-0.0175954	0.0018	689358	-9.77778	0.3264
178	rs1363695	f01	5	130378027	T	C	0.989559	4.35e-05	0.00332422	0.0130858	681275	0.1577	5	130378027	T	C	3.3e-10	-0.0123375	0.0021	683063	-6.19048	0.2322
179	rs1365466	f01	18	36182440	T	C	0.164736	0.003755	0.00270276	1.38932	681275	0.2785	18	36182440	T	C	3.3e-13	-0.0132494	0.0019	791868	-7.21053	0.2594
180	rs1371108	f01	2	81816251	A	C	0.336502	0.003232	0.00336281	0.9611	681275	0.1533	2	81816251	A	C	9e-11	0.0110908	0.0018	684620	6.61111	0.3247
181	rs1379430	f01	2	104367424	G	A	0.519066	0.00176	0.00272959	0.644786	681275	0.2698	2	104367424	A	G	1.3e-11	0.0107978	0.0017	690704	6.82353	0.4805
182	rs138280	f01	22	32131610	C	T	0.0866558	-0.004435	0.00258856	-1.71331	681275	0.3241	22	32131610	T	C	1.9e-08	0.00925426	0.0017	686072	5.76471	0.4808
183	rs1384405	f01	3	65150083	T	G	0.031277	-0.005946	0.00276105	-2.15353	681275	0.2603	3	65150083	T	G	2.2e-08	-0.011851	0.0022	679734	-5.72727	0.188
184	rs1402025	f01	5	113987898	C	T	0.078534	-0.004899	0.0027847	-1.75926	681275	0.2536	5	113987898	T	C	3.6e-09	-0.0112968	0.0021	690061	-5.7619	0.2267
185	rs1402698	f01	2	165424575	A	G	0.0824247	-0.004225	0.00243265	-1.73679	681275	0.4557	2	165424575	A	G	8.9e-09	-0.00957908	0.0018	685669	-5.66667	0.3749
186	rs1421334	f01	8	30865733	C	A	0.0568648	0.005507	0.0028918	1.90435	681275	0.2271	8	30865733	A	C	1e-12	0.0117353	0.0018	680665	6.94444	0.4569
187	rs1430387	f01	18	58227112	C	T	0.81121	-0.0006517	0.00272831	-0.238866	681275	0.2702	18	58227112	T	C	5.8e-11	0.0106104	0.0017	689325	6.70588	0.4295
188	rs1445305	f01	2	146047105	A	G	0.401528	0.002714	0.00323521	0.838895	681275	0.1687	2	146047105	A	G	2e-08	-0.0160611	0.0029	687678	-5.55172	0.1045
189	rs1451109	f01	4	137071335	G	A	0.385016	-0.00211	0.00242894	-0.868691	681275	0.4653	4	137071335	A	G	5.3e-22	-0.016989	0.0018	790675	-9.44444	0.2998
190	rs1452075	f01	3	62481063	T	C	0.837344	-0.0005534	0.00269568	-0.205291	681275	0.2809	3	62481063	T	C	1.3e-14	0.0137694	0.0018	783729	7.83333	0.2723
191	rs1454148	f01	3	176341188	T	C	0.390314	0.00212	0.00246785	0.859048	681275	0.4052	3	176341188	T	C	4.6e-08	0.00991	0.0019	691136	5.57895	0.2668
192	rs1461730	f01	8	9187142	A	C	0.415617	0.002162	0.00265586	0.814049	681275	0.2953	8	9187142	A	C	1.3e-18	0.0167849	0.0019	794273	8.84211	0.2385
193	rs1462496	f01	2	157607055	A	T	0.676719	0.001035	0.00248235	0.416944	681275	0.3914	2	157607055	A	T	9.3e-09	0.00982686	0.0018	629880	5.83333	0.3882
194	rs1465900	f01	11	76473138	C	A	0.268468	0.003886	0.00351167	1.1066	681275	0.1381	11	76473138	A	C	4.8e-10	0.0117353	0.002	779748	6.25	0.2188
195	rs1477199	f01	16	53712135	G	A	0.375299	0.00356	0.00401538	0.886591	681275	0.1013	16	53712135	A	G	9.4e-22	-0.0227999	0.0024	794442	-9.5	0.1451
196	rs1503526	f01	5	63020706	C	T	0.21829	-0.00423	0.00343598	-1.23109	681275	0.1455	5	63020706	T	C	5.5e-17	-0.0136414	0.0017	747347	-8.23529	0.4838
197	rs1508209	f01	3	42503620	A	G	0.866081	0.0004733	0.0028066	0.168638	681275	0.2477	3	42503620	A	G	9.7e-10	-0.0117353	0.002	687971	-6.25	0.2418
198	rs1511471	f01	6	23868594	A	G	0.0817862	0.01036	0.0059526	1.74041	681275	0.0433	6	23868594	A	G	9.9e-10	0.010519	0.0019	688880	5.94737	0.3174
199	rs151412	f01	4	103138621	T	C	0.0520974	-0.01057	0.00544192	-1.94233	681275	0.0523	4	103138621	T	C	2.4e-23	0.0219003	0.0022	676567	9.95455	0.2249
200	rs1523768	f01	3	77667044	A	G	0.535696	0.001973	0.00318568	0.619334	681275	0.1754	3	77667044	A	G	2.6e-10	-0.0102517	0.0017	794306	-6.47059	0.3202
201	rs1524277	f01	7	109173130	T	C	0.213419	-0.003316	0.00266513	-1.24422	681275	0.2918	7	109173130	T	C	2.2e-09	-0.00991017	0.0018	633568	-5.88889	0.481
202	rs1548198	f01	8	8178223	C	T	0.737378	-0.00144	0.0042943	-0.335328	681275	0.0872	8	8178223	T	C	1.6e-09	-0.0127235	0.0022	691571	-6.04545	0.1886
203	rs155510	f01	6	104805862	T	G	0.278803	-0.00517	0.00477373	-1.08301	681275	0.0692	6	104805862	T	G	1.7e-14	0.0164771	0.0021	692226	7.85714	0.1912
204	rs1561589	f01	10	126695673	A	G	0.179566	0.003486	0.00259744	1.34209	681275	0.3199	10	126695673	A	G	1.2e-14	0.0124646	0.0017	789609	7.70588	0.3597
205	rs1567238	f01	17	4847452	T	C	0.389173	-0.004796	0.0055695	-0.861118	681275	0.0498	17	4847452	T	C	4.7e-09	0.0160614	0.0027	677950	5.96296	0.1148
206	rs1584121	f01	12	23559163	G	A	0.289829	0.003875	0.00366085	1.0585	681275	0.1252	12	23559163	A	G	6e-09	-0.011851	0.0022	692007	-5.72727	0.1907
207	rs159032	f01	5	94206202	T	C	0.131822	-0.004805	0.00318855	-1.50696	681275	0.175	5	94206202	T	C	1.9e-10	0.0122122	0.002	682583	6.45	0.2439
208	rs1593304	f01	7	131619847	G	A	0.406795	0.003095	0.00373095	0.829547	681275	0.1198	7	131619847	A	G	1.3e-08	0.011851	0.0022	669507	5.72727	0.1993
209	rs1596299	f01	11	28581557	T	C	0.0467631	0.008059	0.00405293	1.98844	681275	0.0992	11	28581557	T	C	4.7e-08	0.00957916	0.0019	683678	5.36842	0.3185
210	rs1619442	f01	9	81348300	C	T	0.880883	-0.0006087	0.00406205	-0.14985	681275	0.0987	9	81348300	T	C	9.6e-09	0.0133806	0.0024	782676	5.75	0.1492
211	rs162064	f01	3	107824061	G	T	0.991322	3.116e-05	0.00286506	0.0108759	681275	0.2332	3	107824061	T	G	7.1e-11	-0.0109912	0.0018	681357	-6.55556	0.3485
212	rs1625427	f01	11	131957293	C	T	0.199776	0.004951	0.00386136	1.28219	681275	0.1107	11	131957293	T	C	1.4e-12	0.0123377	0.0018	676334	7.22222	0.3496
213	rs16833232	f01	3	182262873	T	C	0.530722	-0.001798	0.00286806	-0.626905	681275	0.2325	3	182262873	T	C	4.6e-09	-0.010165	0.0019	688579	-5.73684	0.3123
214	rs16839578	f01	2	156629693	T	C	0.0287155	-0.007672	0.00350741	-2.18737	681275	0.1385	2	156629693	T	C	1.8e-09	-0.0101652	0.0018	692082	-6.05556	0.3492
215	rs16864515	f01	1	171435542	A	C	0.150649	0.006375	0.00443558	1.43724	681275	0.0812	1	171435542	A	C	1.7e-10	0.0185993	0.0029	690508	6.41379	0.09273
216	rs16867703	f01	5	88799143	G	T	0.891292	0.0008331	0.00609574	0.136669	681275	0.0412	5	88799143	T	G	1.4e-14	-0.0132498	0.0018	692118	-7.61111	0.3656
217	rs16871902	f01	5	3488462	A	G	0.277916	0.002631	0.00242486	1.08501	681275	0.4809	5	3488462	A	G	4.6e-13	0.0117352	0.0017	690830	7.35294	0.4877
218	rs16875962	f01	7	32514776	C	T	0.0430264	0.005338	0.00263806	2.02345	681275	0.3023	7	32514776	T	C	9.5e-09	0.0093356	0.0017	691607	5.82353	0.4365
219	rs16882001	f01	6	90322237	G	A	0.451232	-0.005904	0.00783686	-0.753363	681275	0.0245	6	90322237	A	G	1.5e-11	-0.0269007	0.004	687690	-6.725	0.05057
220	rs1689437	f01	12	89758046	G	A	0.62434	-0.005278	0.0107778	-0.489709	681275	0.0128	12	89758046	A	G	2.1e-13	-0.0250998	0.0034	781932	-7.38235	0.06648
221	rs16932761	f01	8	67202787	A	G	0.113162	-0.004381	0.00276554	-1.58414	681275	0.259	8	67202787	A	G	1.7e-12	-0.0136414	0.002	685108	-7	0.2542
222	rs16940823	f01	18	22137319	A	C	0.762747	0.001295	0.00428986	0.301875	681275	0.0874	18	22137319	A	C	9e-11	-0.0143908	0.0023	684252	-6.34783	0.1905
223	rs16982345	f01	19	18500722	A	G	0.0293528	0.006109	0.00280395	2.17872	681275	0.2484	19	18500722	A	G	2.8e-09	0.0114027	0.002	649326	6.1	0.2487
224	rs17001561	f01	4	77096118	A	G	0.500029	-0.008172	0.0121166	-0.674444	681275	0.0101	4	77096118	A	G	3.8e-11	0.0149753	0.0023	794327	6.56522	0.1573
225	rs17014375	f01	1	209543560	G	T	0.0384457	-0.007829	0.003782	-2.07007	681275	0.1161	1	209543560	T	G	1.1e-11	-0.0171919	0.0025	690856	-6.88	0.1348
226	rs17019087	f01	2	36783599	C	T	0.698934	0.0009579	0.00247673	0.38676	681275	0.3965	2	36783599	T	C	7.8e-10	-0.0101652	0.0018	692233	-6.05556	0.3603
227	rs17033117	f01	3	35443653	T	C	0.450151	-0.001954	0.00258752	-0.755163	681275	0.3246	3	35443653	T	C	8.9e-10	0.0132498	0.0022	691863	6.22727	0.1872
228	rs17035438	f01	2	46878616	A	G	0.204134	-0.01124	0.00885135	-1.26986	681275	0.0191	2	46878616	A	G	3.3e-11	0.0198996	0.003	683944	6.63333	0.09384
229	rs17069831	f01	8	4137396	T	C	0.322174	0.002407	0.00243131	0.99	681275	0.4589	8	4137396	T	C	2.1e-08	-0.010165	0.0019	675848	-5.73684	0.2795
230	rs1707322	f01	1	46505147	G	A	0.175133	-0.003531	0.00260419	-1.35589	681275	0.3168	1	46505147	A	G	4.9e-13	-0.0120899	0.0018	795381	-7.11111	0.2937
231	rs17100323	f01	5	142862611	G	C	0.660857	0.001065	0.00242746	0.43873	681275	0.47	5	142862611	C	G	1.5e-08	0.009416	0.0018	674502	5.55556	0.4297
232	rs17110049	f01	14	25992612	C	T	0.0492122	0.005957	0.00302886	1.96675	681275	0.2	14	25992612	T	C	2e-10	0.0141473	0.0023	781269	6.26087	0.1653
233	rs17115481	f01	5	153358226	A	G	0.540912	-0.002192	0.00358502	-0.611434	681275	0.1315	5	153358226	A	G	4.3e-13	-0.0137696	0.0019	688149	-7.42105	0.2672
234	rs17119937	f01	8	14502274	C	T	0.397818	0.007994	0.00945448	0.845525	681275	0.0167	8	14502274	T	C	5.6e-09	-0.0211998	0.0036	668272	-5.88889	0.06905
235	rs1713827	f01	3	153839015	G	C	0.101906	-0.003965	0.00242406	-1.63568	681275	0.4858	3	153839015	C	G	6.3e-13	-0.0145105	0.002	636007	-7.35	0.2401
236	rs17180949	f01	14	73221386	A	G	0.529728	-0.001607	0.0025572	-0.628421	681275	0.3402	14	73221386	A	G	1.5e-11	-0.0117353	0.0018	784624	-6.94444	0.2806
237	rs17236194	f01	15	59002755	C	T	0.170089	-0.003562	0.00259637	-1.37192	681275	0.3204	15	59002755	T	C	8.3e-11	-0.0152001	0.0024	790933	-6.375	0.1345
238	rs1730859	f01	1	107617707	A	G	0.0387744	-0.005566	0.00269335	-2.06657	681275	0.2817	1	107617707	A	G	1.1e-11	-0.0109911	0.0017	788691	-6.94118	0.3416
239	rs17378915	f01	1	77804242	G	A	0.842212	-0.001068	0.00536508	-0.199065	681275	0.0539	1	77804242	A	G	4e-15	-0.0175953	0.0022	785053	-8	0.1679
240	rs17446091	f01	8	27167942	C	T	0.41028	-0.002858	0.00347097	-0.823401	681275	0.142	8	27167942	T	C	1.8e-09	-0.011511	0.002	793600	-6.15	0.2074
241	rs17450772	f01	8	118895712	C	T	0.353835	-0.00371	0.0040014	-0.927176	681275	0.1021	8	118895712	T	C	2.9e-10	-0.0188995	0.003	525306	-6.3	0.1125
242	rs174845	f01	2	59885411	C	T	0.997756	7.102e-06	0.00252574	0.00281185	681275	0.3589	2	59885411	T	C	5.7e-11	0.0141473	0.0022	691321	6.54545	0.1897
243	rs17531363	f01	1	107977075	C	A	0.581732	-0.001489	0.00270306	-0.550857	681275	0.2784	1	107977075	A	C	2e-12	0.0127233	0.0019	687883	7	0.3033
244	rs17538472	f01	4	163038241	T	C	0.671399	-0.002117	0.00499023	-0.424229	681275	0.0629	4	163038241	T	C	4.2e-09	0.0122127	0.0022	675963	5.86364	0.1908
245	rs17573940	f01	4	44955488	G	A	0.154781	0.003915	0.00275153	1.42285	681275	0.2631	4	44955488	A	G	8e-10	-0.0105189	0.0018	785117	-6.27778	0.2919
246	rs17584208	f01	1	109833187	A	G	0.0683353	0.01106	0.00606762	1.82279	681275	0.0416	1	109833187	A	G	1.7e-10	0.0185993	0.0029	783491	6.41379	0.0863
247	rs17599948	f01	17	41353410	G	A	0.802617	0.001138	0.00455271	0.249961	681275	0.0767	17	41353410	A	G	4.6e-09	0.0123378	0.0022	781803	5.90909	0.1669
248	rs17639568	f01	19	13157540	A	G	0.0478393	-0.005395	0.00272641	-1.97879	681275	0.2708	19	13157540	A	G	3.9e-08	-0.00957916	0.0019	748428	-5.36842	0.2948
249	rs17650177	f01	5	75214399	T	C	0.662691	-0.001487	0.00340898	-0.4362	681275	0.1483	5	75214399	T	C	5e-11	0.0161663	0.0025	776645	6.48	0.1279
250	rs17663412	f01	5	167595121	A	C	0.176025	0.005286	0.00390659	1.3531	681275	0.1078	5	167595121	A	C	6.1e-09	0.0156369	0.0027	691018	5.81481	0.1139
251	rs17720922	f01	9	31030917	T	C	0.672324	0.001643	0.00388452	0.422961	681275	0.1092	9	31030917	T	C	2.3e-09	0.0124646	0.0022	692347	5.95455	0.19
252	rs17730210	f01	4	171620596	G	C	0.496716	0.001719	0.00252918	0.679666	681275	0.3567	4	171620596	C	G	1e-11	0.0152	0.0023	690480	6.65217	0.1783
253	rs17739702	f01	6	27329267	G	C	0.810885	0.001005	0.00420003	0.239284	681275	0.0916	6	27329267	C	G	8.9e-09	0.0181987	0.0032	692559	5.6875	0.0877
254	rs17820010	f01	5	50384662	G	T	0.516307	-0.003113	0.00479625	-0.649048	681275	0.0685	5	50384662	T	G	6e-10	-0.0108938	0.0019	687881	-6.15789	0.2909
255	rs1784460	f01	11	118938371	A	T	0.0418826	0.006917	0.00339954	2.03468	681275	0.1493	11	118938371	A	T	9e-14	0.0125933	0.0018	680042	7.33333	0.4035
256	rs1787267	f01	18	76742544	C	G	0.174991	-0.006153	0.00453648	-1.35634	681275	0.0773	18	76742544	C	G	3.4e-11	-0.0236998	0.0036	692092	-6.58333	0.06268
257	rs183917	f01	5	64012080	C	T	0.564078	0.001429	0.00247748	0.576795	681275	0.3958	5	64012080	T	C	3e-08	0.0090129	0.0017	691062	5.58824	0.4699
258	rs1840969	f01	3	78830840	A	T	0.608398	0.001404	0.00274025	0.512362	681275	0.2665	3	78830840	A	T	1.9e-09	-0.00991017	0.0018	688490	-5.88889	0.409
259	rs186233	f01	5	88133919	G	A	0.309601	0.003136	0.00308644	1.01606	681275	0.1903	5	88133919	A	G	8.5e-13	0.0143905	0.002	685718	7.3	0.2502
260	rs1863652	f01	4	95991417	A	G	0.925483	-0.0002611	0.00279164	-0.0935293	681275	0.2517	4	95991417	A	G	1.4e-10	-0.0107032	0.0018	692539	-6.38889	0.3449
261	rs1865341	f01	9	8845911	T	C	0.189913	0.003822	0.0029157	1.31084	681275	0.2219	9	8845911	T	C	2.5e-10	0.0120898	0.002	688863	6.4	0.242
262	rs1865989	f01	17	75707094	T	A	0.785415	-0.0007487	0.00274985	-0.272269	681275	0.2636	17	75707094	A	T	2.9e-08	-0.009416	0.0018	682923	-5.55556	0.37
263	rs1891215	f01	1	7727854	C	T	0.313544	-0.002524	0.00250443	-1.00781	681275	0.3736	1	7727854	T	C	1.3e-11	-0.0108938	0.0017	684485	-6.88235	0.4574
264	rs189843	f01	5	164600151	C	G	0.0723194	-0.005584	0.00310722	-1.7971	681275	0.187	5	164600151	C	G	1.7e-08	-0.00925426	0.0017	685314	-5.76471	0.4443
265	rs1903579	f01	4	91253956	C	G	0.0859501	0.005631	0.00327925	1.71716	681275	0.1631	4	91253956	C	G	1.1e-10	0.0103397	0.0017	690564	6.52941	0.4498
266	rs1921494	f01	3	114386563	G	T	0.0543777	-0.005876	0.00305435	-1.92382	681275	0.1956	3	114386563	T	G	6.1e-09	0.0175959	0.003	689476	5.86667	0.09214
267	rs1937684	f01	10	53680085	A	T	0.930473	-0.000212	0.00242982	-0.0872493	681275	0.4628	10	53680085	A	T	8.7e-10	0.0104286	0.0018	690063	6.22222	0.3408
268	rs1951455	f01	14	91512339	C	T	0.310671	-0.00382	0.00376795	-1.01382	681275	0.1171	14	91512339	T	C	4.5e-14	-0.0142697	0.0019	690040	-7.63158	0.2747
269	rs1956153	f01	14	40102072	T	A	0.112731	-0.004342	0.00273764	-1.58604	681275	0.2673	14	40102072	A	T	6.8e-09	-0.0123378	0.0022	692473	-5.90909	0.1787
270	rs1964927	f01	21	42653237	G	A	0.935171	0.0002835	0.00348537	0.0813401	681275	0.1406	21	42653237	A	G	5e-12	-0.0116216	0.0018	685665	-6.88889	0.3617
271	rs1990573	f01	16	9713688	G	A	0.0603772	-0.004563	0.00242968	-1.87803	681275	0.4632	16	9713688	A	G	2.4e-13	-0.0123377	0.0018	788031	-7.22222	0.3155
272	rs1993709	f01	1	72838529	G	A	0.508788	0.005241	0.00793218	0.660726	681275	0.0239	1	72838529	A	G	1.9e-57	-0.0330997	0.0021	786001	-15.7619	0.1823
273	rs2010281	f01	14	103862322	A	G	0.0505274	-0.005934	0.00303456	-1.95547	681275	0.199	14	103862322	A	G	6.7e-21	-0.0160616	0.0017	794009	-9.47059	0.3552
274	rs2029085	f01	2	187207393	A	G	0.0433366	-0.004897	0.00242372	-2.02045	681275	0.4886	2	187207393	A	G	3.6e-09	-0.0163736	0.0028	692040	-5.85714	0.1125
275	rs2039560	f01	6	141756881	A	G	0.760094	-0.0007558	0.00247514	-0.305357	681275	0.398	6	141756881	A	G	1.5e-09	-0.00974364	0.0017	691986	-6.11765	0.4587
276	rs2044469	f01	2	174961488	G	A	0.112167	-0.004321	0.00272013	-1.58853	681275	0.2728	2	174961488	A	G	2.3e-15	-0.0141466	0.0018	685743	-8	0.3561
277	rs2045293	f01	7	114350102	T	C	0.852219	0.0009808	0.00526495	0.186289	681275	0.0561	7	114350102	T	C	1.9e-15	0.0136409	0.0018	683636	7.77778	0.4026
278	rs2051559	f01	4	3298800	C	T	0.754701	0.0009534	0.0030514	0.312447	681275	0.1961	4	3298800	T	C	5e-12	-0.0175952	0.0026	689307	-6.76923	0.1308
279	rs2053865	f01	2	162715135	T	C	0.501633	-0.002316	0.00344683	-0.671922	681275	0.1444	2	162715135	T	C	7.6e-09	0.00941628	0.0017	687357	5.88235	0.4294
280	rs2057316	f01	14	101219048	C	T	0.473903	0.001939	0.00270756	0.716143	681275	0.2769	14	101219048	T	C	4.7e-08	0.0229002	0.0042	691854	5.45238	0.04531
281	rs2063177	f01	2	41712849	A	G	0.813039	0.0008685	0.00367219	0.236507	681275	0.1243	2	41712849	A	G	1.6e-11	0.0111931	0.0018	687196	6.66667	0.3541
282	rs2074613	f01	5	139714564	T	C	0.261444	0.002726	0.00242746	1.12298	681275	0.47	5	139714564	T	C	1.7e-10	0.0103397	0.0017	689896	6.52941	0.4449
283	rs2077869	f01	8	8967434	T	A	0.990841	-3.062e-05	0.00266728	-0.0114798	681275	0.291	8	8967434	A	T	2.8e-11	0.0111931	0.0018	674630	6.66667	0.407
284	rs2083323	f01	18	1856272	A	G	0.62091	0.002257	0.00456364	0.494562	681275	0.0763	18	1856272	A	G	5.5e-13	0.0163739	0.0023	683343	7.13043	0.1798
285	rs2119753	f01	2	151224579	G	A	0.187933	0.003334	0.00253205	1.31672	681275	0.3549	2	151224579	A	G	6.8e-09	0.00957908	0.0018	684462	5.66667	0.389
286	rs2143624	f01	20	49781718	A	G	0.998613	-5.339e-06	0.00307171	-0.00173812	681275	0.1927	20	49781718	A	G	4.8e-09	0.00925426	0.0017	793865	5.76471	0.3682
287	rs2172211	f01	3	70024751	G	A	0.669538	0.001106	0.00259149	0.426782	681275	0.3227	3	70024751	A	G	3.5e-08	-0.00949789	0.0018	794768	-5.61111	0.2608
288	rs217671	f01	14	62360464	G	A	0.646675	-0.001137	0.00248044	-0.458386	681275	0.3931	14	62360464	A	G	1.3e-13	-0.0141468	0.0019	691456	-7.57895	0.2719
289	rs2187176	f01	18	57679365	G	A	0.536734	-0.005599	0.00906341	-0.617759	681275	0.0182	18	57679365	A	G	1.6e-16	-0.0146288	0.0018	781522	-8.22222	0.3161
290	rs2187449	f01	11	133712682	A	G	0.103607	0.007887	0.00484574	1.62761	681275	0.067	11	133712682	A	G	2.6e-14	0.0159561	0.0021	677969	7.61905	0.2242
291	rs2192158	f01	4	55505360	G	A	0.148959	0.003622	0.00250967	1.44322	681275	0.3698	4	55505360	A	G	8.3e-14	0.0122126	0.0017	690727	7.58824	0.4601
292	rs223391	f01	4	103748224	A	G	0.0801613	-0.005075	0.00290041	-1.74975	681275	0.2252	4	103748224	A	G	1.6e-10	-0.0124643	0.0021	793455	-6.2381	0.1947
293	rs2239304	f01	16	4037394	G	A	0.106873	-0.004036	0.00250309	-1.61241	681275	0.3746	16	4037394	A	G	6.2e-09	-0.0107972	0.002	687219	-5.8	0.263
294	rs2241503	f01	15	52257874	G	A	0.576778	0.001364	0.00244402	0.558097	681275	0.4347	15	52257874	A	G	1.6e-08	0.0093356	0.0017	689219	5.82353	0.4288
295	rs2247943	f01	13	111969851	T	C	0.486499	-0.002329	0.0033468	-0.695888	681275	0.1551	13	111969851	T	C	4.8e-08	0.011297	0.0022	681086	5.5	0.205
296	rs2248084	f01	20	51525220	C	T	0.651694	-0.001832	0.00405839	-0.45141	681275	0.0989	20	51525220	T	C	6.3e-09	-0.0104288	0.0019	691744	-5.89474	0.2768
297	rs2250495	f01	1	47693377	C	T	0.974066	8.397e-05	0.00258301	0.0325086	681275	0.3268	1	47693377	T	C	4.5e-14	-0.0140229	0.0019	689479	-7.52632	0.2815
298	rs226000	f01	14	30488699	T	C	0.0578952	0.00667	0.00351702	1.89649	681275	0.1376	14	30488699	T	C	3.6e-08	0.0110908	0.0022	793480	5.40909	0.1755
299	rs2269828	f01	12	47471439	A	G	0.157445	-0.004749	0.00335923	-1.41372	681275	0.1537	12	47471439	A	G	4.4e-09	-0.00982686	0.0018	781589	-5.83333	0.3322
300	rs2270778	f01	3	124692689	T	C	0.179899	-0.003902	0.00290963	-1.34107	681275	0.2232	3	124692689	T	C	4.3e-09	-0.00917359	0.0017	794903	-5.70588	0.4161
301	rs2271189	f01	12	56494991	A	G	0.634584	-0.001233	0.00259423	-0.475285	681275	0.3214	12	56494991	A	G	5e-16	-0.0141466	0.0018	675192	-8	0.4051
302	rs2274550	f01	13	36229873	T	C	0.180437	-0.005298	0.00395547	-1.33941	681275	0.1048	13	36229873	T	C	1.5e-08	-0.0136416	0.0025	691463	-5.6	0.1402
303	rs2317299	f01	2	236903093	C	T	0.0728926	-0.004347	0.00242375	-1.7935	681275	0.4883	2	236903093	T	C	1.3e-09	0.00991032	0.0017	677983	6.23529	0.4403
304	rs2345485	f01	16	6763216	G	A	0.84768	-0.0004738	0.00246669	-0.192079	681275	0.4064	16	6763216	A	G	1.9e-08	-0.0106105	0.002	682411	-5.7	0.243
305	rs2371767	f01	3	64718258	C	G	0.384424	0.002727	0.0031353	0.869774	681275	0.1827	3	64718258	C	G	6.2e-09	0.00999442	0.0018	768041	5.94444	0.2769
306	rs2395075	f01	10	75768180	G	A	0.351428	0.002379	0.00255306	0.931824	681275	0.3425	10	75768180	A	G	2.4e-09	-0.0111925	0.002	689955	-6	0.242
307	rs2396625	f01	7	113028634	A	T	0.487295	0.00174	0.00250498	0.694618	681275	0.3732	7	113028634	A	T	3.6e-20	-0.0161666	0.0018	678792	-9	0.4338
308	rs2423668	f01	20	12430673	C	T	0.149052	0.003683	0.00255252	1.44289	681275	0.3428	20	12430673	T	C	2.8e-08	0.00982655	0.0019	527352	5.52632	0.4495
309	rs2424651	f01	20	24725229	T	C	0.503841	-0.007662	0.0114622	-0.668459	681275	0.0113	20	24725229	T	C	7.4e-09	-0.00999442	0.0018	689020	-5.94444	0.3314
310	rs243387	f01	19	4445156	G	A	0.112254	-0.004079	0.00256841	-1.58814	681275	0.3342	19	4445156	A	G	4.4e-09	-0.00949761	0.0017	692367	-5.94118	0.4578
311	rs2440452	f01	8	6264879	G	T	0.478285	-0.001935	0.00272895	-0.709064	681275	0.27	8	6264879	T	G	4.3e-08	0.0138966	0.0026	692117	5.46154	0.1339
312	rs2457826	f01	1	62674858	T	C	0.208805	-0.003584	0.00285156	-1.25686	681275	0.2364	1	62674858	T	C	7.7e-10	-0.0100791	0.0018	680822	-6	0.3977
313	rs2458537	f01	6	83460107	T	C	0.578257	-0.002573	0.00462826	-0.555933	681275	0.074	6	83460107	T	C	6.2e-10	-0.0147455	0.0024	692528	-6.20833	0.1482
314	rs246551	f01	5	71829971	A	T	0.618543	-0.001207	0.00242411	-0.497916	681275	0.4855	5	71829971	A	T	5e-08	0.0106099	0.0021	691115	5.42857	0.2188
315	rs2477017	f01	10	34911879	A	G	0.0976143	0.004016	0.00242434	1.65653	681275	0.4839	10	34911879	A	G	5.4e-09	0.00974356	0.0018	691826	5.77778	0.3813
316	rs247767	f01	19	19849697	A	G	0.614707	-0.001314	0.00261043	-0.503366	681275	0.314	19	19849697	A	G	5.7e-10	-0.0100797	0.0017	787872	-6.35294	0.3456
317	rs248139	f01	5	167352783	A	G	0.0346392	0.005879	0.00278289	2.11255	681275	0.2541	5	167352783	A	G	1.2e-09	0.0127235	0.0022	683675	6.04545	0.1933
318	rs249292	f01	16	9412804	T	C	0.242176	0.002834	0.00242312	1.16957	681275	0.4973	16	9412804	T	C	1.9e-10	0.0111926	0.0019	683503	6.31579	0.3105
319	rs2499714	f01	6	34072215	T	C	0.823835	0.0006362	0.00285784	0.222616	681275	0.2349	6	34072215	T	C	7e-11	0.0186994	0.0029	777803	6.44828	0.09232
320	rs2512885	f01	11	131467794	C	T	0.293456	-0.002685	0.00255575	-1.05057	681275	0.341	11	131467794	T	C	9.9e-15	-0.0120899	0.0017	785785	-7.52941	0.478
321	rs2516739	f01	16	2097158	A	G	0.942395	-0.0008671	0.0119996	-0.0722605	681275	0.0103	16	2097158	A	G	1.4e-14	-0.0158506	0.0021	761216	-7.57143	0.2171
322	rs2523586	f01	6	31327435	G	T	0.913206	-0.0003222	0.00295608	-0.108996	681275	0.2136	6	31327435	T	G	8.3e-14	0.0142697	0.0019	679129	7.63158	0.2641
323	rs252749	f01	5	77389973	A	G	0.689928	-0.00165	0.00413583	-0.398953	681275	0.0948	5	77389973	A	G	8.2e-09	-0.010703	0.002	691560	-5.75	0.2422
324	rs2543132	f01	8	15536311	C	G	0.393289	0.002128	0.00249277	0.853667	681275	0.3826	8	15536311	C	G	5e-11	0.0143906	0.0022	688326	6.63636	0.1866
325	rs254800	f01	5	172925741	G	T	0.43061	0.001995	0.00253125	0.788148	681275	0.3554	5	172925741	T	G	1.8e-08	0.00925426	0.0017	687952	5.76471	0.4792
326	rs2554414	f01	1	72446164	G	A	0.063776	0.005993	0.00323292	1.85374	681275	0.169	1	72446164	A	G	1.2e-10	0.0114027	0.0019	791634	6.42105	0.243
327	rs2573566	f01	15	47921338	C	A	0.300387	-0.003099	0.00299245	-1.0356	681275	0.2066	15	47921338	A	C	6.8e-09	-0.0178978	0.0031	688896	-5.77419	0.08852
328	rs2605603	f01	11	93221105	A	G	0.047274	-0.006778	0.00341661	-1.98384	681275	0.1475	11	93221105	A	G	2.5e-10	-0.00966104	0.0016	790857	-6.4375	0.4887
329	rs2614471	f01	14	99673278	C	T	0.13435	-0.003816	0.00254882	-1.49717	681275	0.3449	14	99673278	T	C	4.5e-10	-0.0104286	0.0018	681235	-6.22222	0.3979
330	rs2615075	f01	1	225934295	G	A	0.514638	-0.001753	0.00269017	-0.651633	681275	0.2828	1	225934295	A	G	3.7e-09	-0.00991017	0.0018	683975	-5.88889	0.3746
331	rs2619976	f01	17	71754545	T	C	0.149457	0.004128	0.00286378	1.44145	681275	0.2335	17	71754545	T	C	6.3e-09	0.00974356	0.0018	684417	5.77778	0.4132
332	rs262130	f01	6	142853486	T	C	0.7448	0.001214	0.00372961	0.325503	681275	0.1199	6	142853486	T	C	1.8e-08	0.0119694	0.0023	679542	5.52174	0.1969
333	rs263041	f01	3	183522231	G	A	0.109205	0.0197	0.0122988	1.60178	681275	0.0098	3	183522231	A	G	2.2e-12	0.0116216	0.0018	692268	6.88889	0.3669
334	rs2631681	f01	10	93032943	T	C	0.344886	-0.004884	0.00517069	-0.944555	681275	0.0583	10	93032943	T	C	8.9e-11	-0.010519	0.0017	789736	-6.64706	0.3252
335	rs2634047	f01	8	85696337	C	G	0.0806361	-0.006518	0.00373095	-1.74701	681275	0.1198	8	85696337	C	G	2.5e-13	-0.0147458	0.002	683222	-7.45	0.2422
336	rs2648079	f01	7	26996402	T	G	0.778617	-0.000839	0.00298447	-0.281122	681275	0.2081	7	26996402	T	G	7.9e-10	0.0132498	0.0022	690653	6.22727	0.1874
337	rs267218	f01	3	45633834	A	G	0.551538	0.001552	0.0026064	0.595457	681275	0.3158	3	45633834	A	G	1.8e-08	0.00877123	0.0016	790792	5.75	0.4671
338	rs2695407	f01	18	41140143	G	T	0.182707	-0.0103	0.00773002	-1.33247	681275	0.0252	18	41140143	T	G	4.7e-10	-0.0109914	0.0019	690033	-6.21053	0.2969
339	rs2715423	f01	15	99511873	A	G	0.259996	0.006931	0.00615323	1.1264	681275	0.0404	15	99511873	A	G	8.2e-10	-0.0109914	0.0019	680309	-6.21053	0.2712
340	rs2717926	f01	7	37714304	T	C	0.805857	-0.0007274	0.00295962	-0.245775	681275	0.2129	7	37714304	T	C	2.6e-08	0.00917359	0.0017	794691	5.70588	0.3376
341	rs2718786	f01	3	180952891	G	A	0.698045	-0.0009883	0.00254742	-0.387961	681275	0.3457	3	180952891	A	G	2.7e-10	0.0104286	0.0018	688485	6.22222	0.3808
342	rs2788610	f01	1	112346989	T	C	0.190652	0.005241	0.00400488	1.30865	681275	0.1019	1	112346989	T	C	4.1e-09	0.0145103	0.0025	678653	5.88	0.1458
343	rs2836961	f01	21	40627020	C	A	0.0650262	-0.005291	0.00286763	-1.84508	681275	0.2326	21	40627020	A	C	1.1e-09	-0.00957896	0.0017	793481	-6	0.3835
344	rs2837398	f01	21	41427168	C	A	0.780027	-0.0006783	0.00242871	-0.279284	681275	0.466	21	41427168	A	C	1.1e-10	-0.01061	0.0018	680214	-6.33333	0.4042
345	rs284227	f01	1	82379446	T	C	0.376951	-0.004778	0.00540787	-0.883528	681275	0.053	1	82379446	T	C	3.5e-15	-0.0145104	0.0019	792227	-7.73684	0.2552
346	rs284262	f01	1	10743363	C	T	0.629865	0.001409	0.00292374	0.481917	681275	0.2202	1	10743363	T	C	2.6e-08	0.00933552	0.0018	643552	5.5	0.4533
347	rs2850969	f01	4	102183594	C	T	0.212396	0.003052	0.00244747	1.247	681275	0.4296	4	102183594	T	C	1.3e-11	-0.0164774	0.0024	691825	-6.875	0.1427
348	rs2867137	f01	2	706400	C	T	0.764933	0.003588	0.0119996	0.299009	681275	0.0103	2	706400	T	C	5.8e-11	-0.0164771	0.0025	795152	-6.6	0.1089
349	rs2875762	f01	6	124925032	C	G	0.878093	0.0004282	0.00279164	0.153387	681275	0.2517	6	124925032	C	G	1.2e-11	0.0135112	0.002	685199	6.95	0.2473
350	rs2876248	f01	20	12700157	C	T	0.582635	-0.001369	0.00249117	-0.54954	681275	0.3839	20	12700157	T	C	6.2e-09	0.00982686	0.0018	688475	5.83333	0.3568
351	rs2899663	f01	15	61194234	G	A	0.0888119	-0.004161	0.0024452	-1.7017	681275	0.4329	15	61194234	A	G	2e-08	-0.00877123	0.0016	792284	-5.75	0.4901
352	rs2905855	f01	17	46081915	A	G	0.423201	-0.002042	0.00254969	-0.800881	681275	0.3444	17	46081915	A	G	5.1e-09	-0.00974356	0.0018	682122	-5.77778	0.435
353	rs2907948	f01	7	150638484	A	G	0.157875	-0.008721	0.00617524	-1.41225	681275	0.0401	7	150638484	A	G	1.3e-13	-0.0137696	0.0019	794299	-7.42105	0.2427
354	rs2929459	f01	8	9078697	C	T	0.512025	0.003591	0.00547669	0.655688	681275	0.0516	8	9078697	T	C	3.5e-15	0.016683	0.0021	791628	7.95238	0.1938
355	rs2973564	f01	5	73151033	G	A	0.653836	0.002375	0.00529615	0.448439	681275	0.0554	5	73151033	A	G	3.3e-09	0.0103394	0.0019	690248	5.84211	0.284
356	rs2980758	f01	8	8462928	G	A	0.713071	-0.001372	0.00373095	-0.367735	681275	0.1198	8	8462928	A	G	2.8e-09	-0.0119693	0.0021	685811	-6.04762	0.2119
357	rs3005710	f01	1	189839840	A	G	0.153185	0.003858	0.00270098	1.42837	681275	0.2791	1	189839840	A	G	3.8e-08	0.0108932	0.0021	680203	5.57143	0.2117
358	rs3013733	f01	9	36989007	T	C	0.0384337	-0.007786	0.00376099	-2.0702	681275	0.1176	9	36989007	T	C	1.4e-10	-0.0115108	0.0019	668610	-6.47368	0.2854
359	rs308605	f01	13	62757700	G	A	0.0285763	0.005341	0.00243961	2.18928	681275	0.4419	13	62757700	A	G	4.9e-08	0.0101649	0.002	677516	5.45	0.2569
360	rs310618	f01	20	62127121	C	T	0.0864735	-0.004887	0.00285073	-1.7143	681275	0.2366	20	62127121	T	C	5.5e-09	-0.0100791	0.0018	709614	-6	0.3288
361	rs310757	f01	3	12281063	T	C	0.347411	-0.002581	0.00274685	-0.939622	681275	0.2645	3	12281063	T	C	5.1e-09	-0.00901282	0.0016	791156	-5.9375	0.4559
362	rs3134353	f01	8	101947453	T	A	0.159075	-0.003437	0.00244072	-1.40819	681275	0.44	8	101947453	A	T	2.5e-12	-0.0117353	0.0018	679869	-6.94444	0.3868
363	rs324534	f01	9	9046080	G	T	0.742184	-0.001292	0.0039275	-0.328962	681275	0.1065	9	9046080	T	G	4.2e-09	0.010165	0.0019	687470	5.73684	0.3108
364	rs326889	f01	4	112713436	C	T	0.365036	-0.002318	0.00255903	-0.905811	681275	0.3392	4	112713436	T	C	2.4e-13	-0.0122128	0.0018	688030	-7.16667	0.3928
365	rs329277	f01	7	35080931	G	T	0.097008	-0.004122	0.00248383	-1.65954	681275	0.3901	7	35080931	T	G	1.1e-08	-0.0093356	0.0017	686149	-5.82353	0.4789
366	rs331949	f01	4	143663206	C	T	0.0951075	-0.004983	0.00298553	-1.66905	681275	0.2079	4	143663206	T	C	1e-10	-0.0102517	0.0017	787844	-6.47059	0.3734
367	rs340025	f01	15	60908307	C	T	0.199473	-0.004092	0.00318926	-1.28305	681275	0.1749	15	60908307	T	C	1e-13	-0.0116218	0.0017	786830	-7.29412	0.4276
368	rs349088	f01	11	84814393	A	C	0.0973586	-0.004044	0.00243938	-1.6578	681275	0.4423	11	84814393	A	C	1.8e-13	-0.0120899	0.0017	684401	-7.52941	0.4976
369	rs3732837	f01	3	138121920	T	A	0.457654	-0.003149	0.00423985	-0.742715	681275	0.0897	3	138121920	A	T	5.9e-10	0.0136408	0.0023	795397	6.08696	0.1579
370	rs3764835	f01	2	159519368	A	G	0.0319661	-0.007234	0.00337275	-2.14483	681275	0.1522	2	159519368	A	G	3.1e-09	-0.0137694	0.0024	689505	-5.875	0.1528
371	rs3769948	f01	2	166186923	G	A	0.898065	-0.0003404	0.00265717	-0.128106	681275	0.2948	2	166186923	A	G	2.9e-10	0.0117353	0.002	692300	6.25	0.2466
372	rs3786791	f01	19	31026875	T	C	0.372216	0.00226	0.00253269	0.892331	681275	0.3545	19	31026875	T	C	8.8e-11	-0.0125934	0.002	689810	-6.6	0.2303
373	rs3798544	f01	6	34520267	A	G	0.0316014	-0.006605	0.00307293	-2.14942	681275	0.1925	6	34520267	A	G	3.7e-09	0.0138964	0.0024	778902	5.91667	0.1379
374	rs3806114	f01	6	20482335	A	G	0.268205	-0.003136	0.00283236	-1.10721	681275	0.2411	6	20482335	A	G	3.4e-10	-0.0105189	0.0018	778855	-6.27778	0.3227
375	rs3808434	f01	8	116559435	G	A	0.0467341	0.005708	0.00287021	1.9887	681275	0.232	8	116559435	A	G	1.3e-11	0.0102518	0.0016	794701	6.875	0.4475
376	rs3819811	f01	6	144280529	G	A	0.106073	-0.004025	0.00249056	-1.6161	681275	0.3844	6	144280529	A	G	3.1e-08	-0.00966112	0.0019	682154	-5.42105	0.3172
377	rs3822683	f01	5	96080883	G	A	0.52508	-0.001678	0.0026403	-0.635534	681275	0.3014	5	96080883	A	G	6.1e-12	0.0142693	0.0021	684509	6.90476	0.2187
378	rs3822921	f01	6	35057331	A	G	0.902555	-0.0005496	0.00448895	-0.122434	681275	0.0791	6	35057331	A	G	1.2e-22	0.0247995	0.0025	782065	9.92	0.1293
379	rs3826705	f01	19	42637232	C	T	0.625225	-0.002488	0.00509358	-0.488458	681275	0.0602	19	42637232	T	C	6.6e-09	-0.0156369	0.0027	690844	-5.81481	0.1206
380	rs3849570	f01	3	81792112	A	C	0.0810054	0.004239	0.00242939	1.74488	681275	0.464	3	81792112	A	C	3.3e-14	0.0125933	0.0017	750266	7.76471	0.3414
381	rs3852012	f01	3	44045981	A	G	0.219819	-0.004651	0.00379052	-1.22701	681275	0.1155	3	44045981	A	G	1.4e-13	-0.0124648	0.0018	790499	-7.27778	0.3124
382	rs3902951	f01	14	69789755	G	T	0.137261	0.003725	0.00250661	1.48607	681275	0.372	14	69789755	T	G	7e-12	-0.0128538	0.002	773819	-6.7	0.2455
383	rs3914188	f01	3	184010048	C	G	0.1888	-0.003283	0.00249822	-1.31414	681275	0.3783	3	184010048	C	G	2.7e-10	-0.0115108	0.0019	690850	-6.47368	0.2649
384	rs3935470	f01	5	74352180	G	A	0.209486	0.003051	0.00243111	1.25498	681275	0.4594	5	74352180	A	G	1.6e-21	0.0164776	0.0017	794648	9.70588	0.3375
385	rs40245	f01	7	21470536	T	A	0.314439	0.00505	0.00502013	1.00595	681275	0.0621	7	21470536	A	T	1.9e-09	0.0102521	0.0018	681704	6.11111	0.3591
386	rs4072917	f01	8	143300279	A	G	0.688138	0.0009873	0.00245974	0.401383	681275	0.414	8	143300279	A	G	6.9e-11	0.0107032	0.0018	684720	6.38889	0.4694
387	rs4097319	f01	10	33860515	G	T	0.499517	0.001661	0.00245983	0.67525	681275	0.4139	10	33860515	T	G	6.1e-10	0.00999433	0.0017	689865	6.29412	0.4371
388	rs4237643	f01	11	43648368	G	T	0.080498	0.00647	0.00370179	1.7478	681275	0.122	11	43648368	T	G	4.3e-33	0.0223003	0.0019	692491	11.7368	0.3062
389	rs4273371	f01	3	108119071	C	T	0.693627	-0.001178	0.00299032	-0.393938	681275	0.207	3	108119071	T	C	1.2e-12	-0.010703	0.0016	794363	-7.1875	0.4984
390	rs4307239	f01	7	24354300	G	A	0.075063	-0.005455	0.00306447	-1.78008	681275	0.1939	7	24354300	A	G	3.9e-11	-0.0107031	0.0017	687289	-6.76471	0.4578
391	rs4371620	f01	4	102708235	T	C	0.04337	-0.006705	0.00331909	-2.02013	681275	0.1583	4	102708235	T	C	4e-23	-0.0217001	0.0022	753771	-9.86364	0.2039
392	rs4414632	f01	2	236762815	T	C	0.0697133	-0.00656	0.00361678	-1.81377	681275	0.1288	2	236762815	T	C	1.3e-09	-0.0123375	0.0021	689543	-6.19048	0.1956
393	rs4430672	f01	14	63094407	C	T	0.122285	0.003759	0.00243261	1.54525	681275	0.4558	14	63094407	T	C	3.9e-09	0.0119694	0.0022	691400	5.77273	0.1996
394	rs4456769	f01	20	25190777	T	C	0.647834	-0.001141	0.00249796	-0.456773	681275	0.3785	20	25190777	T	C	5.2e-13	0.0125933	0.0018	691361	7.33333	0.3309
395	rs4461202	f01	2	211795919	T	C	0.358531	0.002757	0.00300272	0.918169	681275	0.2047	2	211795919	T	C	8.6e-10	0.00982632	0.0017	690168	6.17647	0.4774
396	rs4495304	f01	6	31080718	C	T	0.309317	-0.003023	0.00297347	-1.01666	681275	0.2102	6	31080718	T	C	5e-09	0.0193992	0.0033	774211	5.87879	0.067
397	rs4516268	f01	17	1846831	A	C	0.709816	0.001247	0.00335122	0.372103	681275	0.1546	17	1846831	A	C	5.2e-25	-0.0216997	0.0021	786617	-10.3333	0.1925
398	rs4518345	f01	5	27185904	A	G	0.841719	-0.0009097	0.00455543	-0.199696	681275	0.0766	5	27185904	A	G	1e-09	-0.0108938	0.0019	688609	-6.15789	0.2842
399	rs4523552	f01	1	98328093	T	C	0.0548062	0.01328	0.00691519	1.92041	681275	0.0317	1	98328093	T	C	4e-11	0.0132492	0.0021	687770	6.52381	0.2229
400	rs4538727	f01	6	129408564	G	A	0.0597551	-0.005592	0.00297037	-1.8826	681275	0.2108	6	129408564	A	G	4.2e-08	-0.00933552	0.0018	673440	-5.5	0.401
401	rs4556997	f01	2	100814858	A	C	0.225864	0.006912	0.00570729	1.21108	681275	0.0473	2	100814858	A	C	6.9e-17	0.0197003	0.0024	792972	8.20833	0.1349
402	rs4563088	f01	17	78435577	G	A	0.964058	-0.0002108	0.00467806	-0.0450614	681275	0.0723	17	78435577	A	G	6.8e-09	-0.010165	0.0019	768528	-5.73684	0.2939
403	rs459552	f01	5	112176756	A	T	0.954581	-0.0002338	0.00410499	-0.0569551	681275	0.0964	5	112176756	A	T	1.7e-10	-0.0118506	0.002	782145	-6.3	0.2309
404	rs460799	f01	5	66191971	G	A	0.0363191	-0.005143	0.00245684	-2.09334	681275	0.4174	5	66191971	A	G	6.4e-10	-0.0109914	0.0019	690884	-6.21053	0.2681
405	rs4633	f01	22	19950235	T	C	0.678742	-0.001089	0.00262929	-0.414181	681275	0.3059	22	19950235	T	C	2.9e-08	0.00877088	0.0017	776591	5.41176	0.4763
406	rs4662417	f01	2	142917538	C	G	0.151063	0.004494	0.00312999	1.43579	681275	0.1835	2	142917538	C	G	5e-08	0.00982655	0.0019	686477	5.52632	0.2897
407	rs4662565	f01	2	143519238	A	C	0.278095	0.002843	0.00262122	1.08461	681275	0.3093	2	143519238	A	C	7e-10	-0.0107977	0.0019	684998	-6.10526	0.2982
408	rs4686682	f01	3	185307402	T	C	0.262017	0.008721	0.00777525	1.12164	681275	0.0249	3	185307402	T	C	4.5e-08	-0.010252	0.002	625243	-5.5	0.2585
409	rs4697141	f01	4	20100323	T	C	0.599606	-0.002935	0.00559083	-0.524967	681275	0.0494	4	20100323	T	C	1.8e-09	-0.0148613	0.0025	685392	-6	0.1377
410	rs4704513	f01	5	77787889	G	C	0.385484	-0.004953	0.00570729	-0.867837	681275	0.0473	5	77787889	C	G	7.4e-09	-0.0117354	0.0022	686651	-5.68182	0.1811
411	rs4711122	f01	6	26758479	T	C	0.328362	-0.004163	0.00425917	-0.977419	681275	0.0888	6	26758479	T	C	1.9e-11	-0.0127228	0.002	692595	-6.65	0.2565
412	rs4712972	f01	6	25772047	G	A	0.796889	-0.00528	0.0205147	-0.257376	681275	0.0035	6	25772047	A	G	1.3e-09	0.0137698	0.0023	795371	6.13043	0.1265
413	rs4714336	f01	6	40322250	T	C	0.0503646	-0.00482	0.00246314	-1.95685	681275	0.4102	6	40322250	T	C	3.3e-12	-0.0111931	0.0017	692294	-7.05882	0.4437
414	rs4719580	f01	7	19784847	T	G	0.168332	-0.003338	0.00242309	-1.37758	681275	0.4999	7	19784847	T	G	1.6e-08	-0.01377	0.0025	690654	-5.64	0.1392
415	rs4722398	f01	7	3125220	T	C	0.217823	0.006118	0.00496455	1.23234	681275	0.0636	7	3125220	T	C	3.6e-10	0.0157437	0.0025	692509	6.32	0.1336
416	rs475688	f01	11	64364291	T	C	0.857203	-0.0004361	0.00242365	-0.179935	681275	0.4892	11	64364291	T	C	5.4e-11	-0.0123377	0.002	688929	-6.5	0.2565
417	rs4757638	f01	11	18312953	A	G	0.479326	0.002009	0.00284003	0.707387	681275	0.2392	11	18312953	A	G	2.1e-08	0.00949789	0.0018	683983	5.61111	0.4104
418	rs4759075	f01	12	54667285	C	T	0.289982	0.002612	0.00246843	1.05816	681275	0.4046	12	54667285	T	C	1.4e-11	0.0104284	0.0017	795195	6.58824	0.4014
419	rs478438	f01	15	73630686	A	G	0.995352	-2.312e-05	0.00396888	-0.00582532	681275	0.104	15	73630686	A	G	6.1e-11	-0.0200001	0.0031	677456	-6.45161	0.09027
420	rs4789698	f01	17	80179786	T	C	0.439002	0.003022	0.003905	0.773879	681275	0.1079	17	80179786	T	C	6.5e-09	0.00957896	0.0017	687625	6	0.4401
421	rs4796243	f01	17	35057883	G	A	0.355375	-0.002606	0.0028197	-0.924213	681275	0.2443	17	35057883	A	G	6.1e-11	-0.0116218	0.0019	691686	-6.52632	0.3029
422	rs4841280	f01	8	9956552	A	G	0.0836233	0.004276	0.00247162	1.73004	681275	0.4014	8	9956552	A	G	4.2e-13	-0.0146289	0.002	688380	-7.4	0.235
423	rs4851057	f01	2	105939237	T	C	0.819615	-0.002156	0.00945448	-0.22804	681275	0.0167	2	105939237	T	C	3.2e-09	0.0153105	0.0026	684354	5.92308	0.1331
424	rs4855789	f01	3	88856289	G	T	0.614933	0.001241	0.00246698	0.503044	681275	0.4061	3	88856289	T	G	2.2e-08	0.00957908	0.0018	689794	5.66667	0.3492
425	rs4856794	f01	3	66436182	G	T	0.0507665	-0.00536	0.00274387	-1.95345	681275	0.2654	3	66436182	T	G	1.5e-09	-0.0102521	0.0018	690270	-6.11111	0.3486
426	rs4858193	f01	3	20441050	C	T	0.492416	0.002912	0.00424198	0.686472	681275	0.0896	3	20441050	T	C	1.6e-11	0.0122129	0.0019	686850	6.78947	0.2779
427	rs4863700	f01	4	140808139	C	A	0.259342	0.00289	0.00256218	1.12795	681275	0.3375	4	140808139	A	C	3.2e-11	0.0119692	0.0019	670997	6.68421	0.3204
428	rs4865290	f01	4	53278689	A	G	0.105201	-0.005217	0.00322008	-1.62015	681275	0.1707	4	53278689	A	G	2.8e-09	-0.00966097	0.0017	688792	-6.05882	0.4811
429	rs4879744	f01	9	34108621	T	C	0.347754	-0.00302	0.00321634	-0.938955	681275	0.1712	9	34108621	T	C	1.9e-08	-0.00957908	0.0018	691102	-5.66667	0.3534
430	rs4886869	f01	15	77799657	G	A	0.0516401	0.004799	0.00246593	1.94612	681275	0.4072	15	77799657	A	G	2.9e-08	-0.009416	0.0018	678149	-5.55556	0.3952
431	rs4889782	f01	17	78640510	T	C	0.334501	-0.002601	0.0026951	-0.965087	681275	0.2811	17	78640510	T	C	6.6e-17	-0.014861	0.0018	684598	-8.33333	0.3975
432	rs4926718	f01	1	47661564	G	A	0.63302	0.00117	0.00245036	0.47748	681275	0.4256	1	47661564	A	G	6.6e-10	0.0118506	0.002	688883	6.3	0.2411
433	rs4936175	f01	11	132641959	C	T	0.235571	-0.006508	0.00548676	-1.18613	681275	0.0514	11	132641959	T	C	1.4e-12	-0.0114025	0.0017	692569	-7.17647	0.4445
434	rs4936671	f01	11	121942512	G	C	0.098062	0.004283	0.00258897	1.65432	681275	0.3239	11	121942512	C	G	6.2e-09	0.00982686	0.0018	678888	5.83333	0.3672
435	rs4953577	f01	2	42935961	T	C	0.450408	-0.001957	0.00259296	-0.754736	681275	0.322	2	42935961	T	C	9.9e-09	0.0093356	0.0017	689607	5.82353	0.4475
436	rs4963120	f01	11	825777	T	C	0.170604	0.003462	0.00252652	1.37026	681275	0.3584	11	825777	T	C	3.6e-13	0.0123377	0.0018	669736	7.22222	0.4346
437	rs4970759	f01	1	109982213	A	C	0.598959	-0.005312	0.0101008	-0.525899	681275	0.0146	1	109982213	A	C	1.1e-09	-0.0102521	0.0018	769474	-6.11111	0.2913
438	rs4971552	f01	2	50302978	G	A	0.598102	-0.001278	0.00242444	-0.527132	681275	0.4833	2	50302978	A	G	1e-09	0.00982632	0.0017	686134	6.17647	0.4963
439	rs4974508	f01	4	45132289	C	T	0.0570049	0.01197	0.00628917	1.90327	681275	0.0386	4	45132289	T	C	9.7e-15	-0.0166824	0.0022	794294	-7.59091	0.1745
440	rs4985557	f01	16	70704974	C	T	0.04166	-0.005268	0.00258628	-2.0369	681275	0.3252	16	70704974	T	C	1.6e-08	-0.009416	0.0018	669579	-5.55556	0.4867
441	rs4989244	f01	9	102100348	A	G	0.0326287	-0.008602	0.00402598	-2.13662	681275	0.1007	9	102100348	A	G	7.5e-11	-0.010519	0.0017	690466	-6.64706	0.4112
442	rs524859	f01	11	66041079	A	G	0.182525	0.006058	0.00454457	1.33302	681275	0.077	11	66041079	A	G	3.2e-10	-0.0105189	0.0018	692578	-6.27778	0.3468
443	rs535533	f01	2	166959505	C	T	0.164396	-0.003635	0.00261429	-1.39044	681275	0.3123	2	166959505	T	C	3.4e-09	-0.00974356	0.0018	690482	-5.77778	0.406
444	rs538579	f01	3	62711674	C	G	0.369732	-0.002889	0.00322083	-0.896975	681275	0.1706	3	62711674	C	G	1.3e-13	0.0132494	0.0019	688452	7.21053	0.3228
445	rs559231	f01	18	39644247	T	G	0.564302	-0.001438	0.00249452	-0.576463	681275	0.3812	18	39644247	T	G	2.4e-14	0.0129858	0.0018	685154	7.5	0.3956
446	rs559534	f01	8	8596181	T	C	0.97604	0.0001087	0.00361917	0.0300345	681275	0.1286	8	8596181	T	C	9.2e-14	-0.0136414	0.0019	690491	-7.36842	0.3045
447	rs562661	f01	11	63810915	C	A	0.812417	0.001702	0.00717208	0.237309	681275	0.0294	11	63810915	A	C	8.7e-09	0.010703	0.002	678765	5.75	0.2478
448	rs5751239	f01	22	42592239	T	C	0.198486	0.003129	0.00243336	1.28588	681275	0.4541	22	42592239	T	C	3.6e-10	0.010165	0.0017	686031	6.41176	0.4829
449	rs577525	f01	10	99769388	C	T	0.14638	-0.003878	0.00267	-1.45244	681275	0.29	10	99769388	T	C	9.7e-22	-0.0165803	0.0017	690616	-9.76471	0.4324
450	rs587230	f01	11	69299771	G	A	0.25723	0.00597	0.00526937	1.13296	681275	0.056	11	69299771	A	G	4.7e-11	0.0147453	0.0023	775267	6.47826	0.165
451	rs591088	f01	1	42438196	T	C	0.0717279	-0.004516	0.00250772	-1.80084	681275	0.3712	1	42438196	T	C	1.6e-08	-0.00917359	0.0017	691522	-5.70588	0.4411
452	rs592483	f01	11	69445173	T	C	0.200883	-0.003971	0.00310467	-1.27904	681275	0.1874	11	69445173	T	C	2e-18	-0.0145108	0.0017	781871	-8.64706	0.4284
453	rs599823	f01	1	39897271	C	T	0.164598	0.005204	0.0037445	1.38977	681275	0.1188	1	39897271	T	C	3.5e-10	0.0188995	0.003	692270	6.3	0.08729
454	rs6011457	f01	20	61530915	A	T	0.999191	2.793e-06	0.00275524	0.0010137	681275	0.262	20	61530915	A	T	2.7e-11	-0.0107978	0.0017	690692	-6.82353	0.4975
455	rs6019482	f01	20	47495560	T	C	0.226743	-0.004459	0.00368881	-1.20879	681275	0.123	20	47495560	T	C	2.8e-14	-0.0177964	0.0023	685234	-7.73913	0.1654
456	rs6030346	f01	20	35573844	T	G	0.551527	-0.003326	0.00558548	-0.595473	681275	0.0495	20	35573844	T	G	2.7e-08	-0.0156373	0.0028	671073	-5.60714	0.1069
457	rs6031855	f01	20	43522834	T	C	0.0347603	0.007633	0.00361558	2.11114	681275	0.1289	20	43522834	T	C	4.4e-08	0.00999437	0.0019	692233	5.63158	0.2813
458	rs6115015	f01	20	25027692	A	G	0.142582	0.004143	0.00282559	1.46624	681275	0.2428	20	25027692	A	G	2e-11	0.0115108	0.0018	681331	6.83333	0.3504
459	rs621042	f01	12	18789007	A	C	0.455594	-0.001857	0.00248887	-0.746121	681275	0.3858	12	18789007	A	C	6.3e-10	-0.00999433	0.0017	689121	-6.29412	0.451
460	rs629443	f01	13	76386075	G	T	0.930972	-0.0002788	0.00321858	-0.0866221	681275	0.1709	13	76386075	T	G	1.4e-09	0.0107977	0.0019	790044	6.10526	0.2501
461	rs630602	f01	1	54728864	C	G	0.670716	-0.001064	0.00250255	-0.425166	681275	0.375	1	54728864	C	G	3e-11	0.0110908	0.0018	682795	6.61111	0.4111
462	rs6414948	f01	5	88489418	G	T	0.178494	-0.006089	0.00452577	-1.34541	681275	0.0777	5	88489418	T	G	1.2e-08	-0.01377	0.0025	685647	-5.64	0.1397
463	rs6433243	f01	2	171605495	C	T	0.27271	-0.002893	0.00263757	-1.09684	681275	0.3025	2	171605495	T	C	1.2e-08	0.00957908	0.0018	691231	5.66667	0.3465
464	rs6440946	f01	3	154292075	T	G	0.199137	-0.009349	0.00728107	-1.28402	681275	0.0285	3	154292075	T	G	3.6e-09	-0.0163736	0.0028	691984	-5.85714	0.1068
465	rs6452788	f01	5	87712913	A	G	0.038854	-0.005553	0.00268815	-2.06573	681275	0.2835	5	87712913	A	G	6e-18	-0.0173939	0.002	691189	-8.7	0.2504
466	rs6453139	f01	5	74962768	T	C	0.239942	-0.003208	0.00272991	-1.17513	681275	0.2697	5	74962768	T	C	6.5e-11	-0.0240007	0.0037	793708	-6.48649	0.05174
467	rs645482	f01	1	191386639	G	A	0.099172	0.004693	0.00284617	1.64888	681275	0.2377	1	191386639	A	G	6.2e-09	0.010165	0.0019	688815	5.73684	0.2943
468	rs6461115	f01	7	2103668	G	A	0.713405	0.001405	0.00382534	0.367288	681275	0.1131	7	2103668	A	G	1.2e-13	0.0141468	0.0019	791735	7.57895	0.2285
469	rs6463489	f01	7	5542513	C	T	0.629618	0.003007	0.00623517	0.482264	681275	0.0393	7	5542513	T	C	3.1e-09	0.0156368	0.0026	791893	6.03846	0.1087
470	rs6482729	f01	10	131120802	T	C	0.64922	-0.001132	0.00248875	-0.454846	681275	0.3859	10	131120802	T	C	3.6e-08	-0.00957916	0.0019	676977	-5.36842	0.3385
471	rs6493498	f01	15	51754451	C	T	0.419147	-0.001992	0.00246565	-0.807902	681275	0.4075	15	51754451	T	C	4.3e-16	0.0127233	0.0016	789916	8.3125	0.4505
472	rs6497676	f01	16	10180223	A	G	0.49848	-0.001673	0.00247162	-0.676884	681275	0.4014	16	10180223	A	G	3.7e-08	-0.00925434	0.0018	688507	-5.44444	0.3583
473	rs6499640	f01	16	53769677	A	G	0.885033	0.0004971	0.00343795	0.144592	681275	0.1453	16	53769677	A	G	4.8e-63	0.0282002	0.0017	795465	16.5882	0.388
474	rs6511027	f01	19	19391851	T	C	0.715266	0.003775	0.0103483	0.364793	681275	0.0139	19	19391851	T	C	4.8e-14	-0.0168869	0.0022	793344	-7.68182	0.1589
475	rs6512302	f01	20	62691550	C	G	0.219133	0.003335	0.00271395	1.22884	681275	0.2748	20	62691550	C	G	2.1e-12	0.0138971	0.002	686053	7.1	0.2489
476	rs6561710	f01	13	53866077	G	A	0.458982	0.00181	0.00244421	0.740524	681275	0.4344	13	53866077	A	G	2.6e-09	-0.00982686	0.0018	684515	-5.83333	0.4169
477	rs6564360	f01	16	76779612	G	A	0.0316198	-0.005503	0.00256051	-2.14918	681275	0.3384	16	76779612	A	G	1.2e-09	-0.0129858	0.0022	690911	-6.13636	0.1905
478	rs6574695	f01	14	82506639	C	G	0.247405	-0.005559	0.00480602	-1.15668	681275	0.0682	14	82506639	C	G	1.6e-08	-0.0143907	0.0026	680356	-5.61538	0.1341
479	rs6587552	f01	1	151018861	G	A	0.0779124	0.007347	0.00416749	1.76293	681275	0.0932	1	151018861	A	G	1.6e-17	0.0172927	0.002	689723	8.65	0.2409
480	rs6594967	f01	5	115710803	C	T	0.205353	0.003168	0.00250149	1.26645	681275	0.3758	5	115710803	T	C	3.4e-09	0.0101652	0.0018	689250	6.05556	0.3274
481	rs6595205	f01	5	119372533	G	C	0.482394	-0.002117	0.00301371	-0.702457	681275	0.2027	5	119372533	C	G	2e-12	0.0106102	0.0016	794525	7.125	0.4695
482	rs6597173	f01	6	5983776	T	C	0.312056	0.002514	0.00248685	1.01092	681275	0.3875	6	5983776	T	C	1.2e-08	0.00982686	0.0018	692361	5.83333	0.3303
483	rs6601324	f01	8	9376657	G	A	0.0702278	-0.005408	0.00298712	-1.81044	681275	0.2076	8	9376657	A	G	2.1e-10	0.011969	0.002	793946	6.35	0.2109
484	rs663540	f01	13	86342575	C	T	0.216493	0.003033	0.00245407	1.23591	681275	0.4208	13	86342575	T	C	1e-09	0.0116223	0.002	527479	6.2	0.3126
485	rs6690764	f01	1	92976590	A	G	0.0458565	-0.01899	0.00951064	-1.99671	681275	0.0165	1	92976590	A	G	6.3e-12	-0.0153104	0.0022	733760	-7	0.2084
486	rs6712	f01	22	50637922	C	G	0.606832	0.003896	0.00757091	0.514601	681275	0.0263	22	50637922	C	G	4.4e-08	0.0133807	0.0025	688469	5.52	0.1368
487	rs6722268	f01	2	105563845	C	T	0.0439577	-0.005709	0.00283396	-2.01449	681275	0.2407	2	105563845	T	C	1.1e-10	0.011969	0.002	684973	6.35	0.2674
488	rs6738445	f01	2	172599615	C	T	0.843306	-0.0006004	0.00303743	-0.197667	681275	0.1985	2	172599615	T	C	1.9e-13	-0.0127232	0.0018	787966	-7.38889	0.2836
489	rs6741690	f01	2	40291593	G	A	0.806741	0.0006132	0.00250661	0.244633	681275	0.372	2	40291593	A	G	3.1e-09	0.010703	0.0019	683650	6.05263	0.2799
490	rs6758705	f01	2	67956730	C	T	0.611873	-0.001301	0.00256405	-0.507401	681275	0.3365	2	67956730	T	C	2.5e-08	0.00893222	0.0017	788681	5.52941	0.3779
491	rs6767619	f01	3	156893782	C	G	0.0664938	0.004643	0.00253013	1.83508	681275	0.3561	3	156893782	C	G	8.1e-11	0.0110908	0.0018	691865	6.61111	0.345
492	rs6781254	f01	3	80649139	T	C	0.0340231	0.005512	0.00260025	2.1198	681275	0.3186	3	80649139	T	C	4.9e-10	0.0104286	0.0018	777021	6.22222	0.3034
493	rs6799142	f01	3	64949548	T	A	0.820585	-0.0008689	0.00383126	-0.226792	681275	0.1127	3	64949548	A	T	3.9e-08	0.00917385	0.0018	775957	5.38889	0.3463
494	rs6831977	f01	4	25404352	G	C	0.115962	-0.00459	0.00291994	-1.57195	681275	0.221	4	25404352	C	G	1.3e-15	0.0133807	0.0017	690785	8.11765	0.4795
495	rs6850639	f01	4	21010996	T	C	0.781576	-0.001234	0.0044506	-0.277266	681275	0.0806	4	21010996	T	C	1.8e-09	0.0116221	0.0021	788357	5.90476	0.2084
496	rs6874700	f01	5	50701750	A	T	0.980059	-7.196e-05	0.00287892	-0.0249955	681275	0.23	5	50701750	A	T	1.5e-09	0.0102521	0.0018	635757	6.11111	0.3727
497	rs6879326	f01	5	59208302	C	T	0.652158	-0.001355	0.00300599	-0.450766	681275	0.2041	5	59208302	T	C	1.3e-08	-0.00925426	0.0017	690684	-5.76471	0.4953
498	rs6930066	f01	6	18609828	C	T	0.146284	0.00505	0.00347609	1.45278	681275	0.1415	6	18609828	T	C	1.3e-08	0.00974356	0.0018	687866	5.77778	0.3433
499	rs6934973	f01	6	21921026	G	A	0.178024	-0.003487	0.00258897	-1.34687	681275	0.3239	6	21921026	A	G	3.4e-10	-0.0109914	0.0019	690654	-6.21053	0.2971
500	rs6968554	f01	7	17287106	G	A	0.082694	-0.004425	0.00255004	-1.73526	681275	0.3442	7	17287106	A	G	3.5e-09	-0.00941628	0.0017	794218	-5.88235	0.3602
501	rs7009017	f01	8	15173560	C	G	0.581675	-0.004434	0.00804807	-0.550939	681275	0.0232	8	15173560	C	G	2.5e-08	0.0146288	0.0027	688662	5.48148	0.1203
502	rs7031064	f01	9	14455076	G	A	0.892657	-0.0003314	0.00245585	-0.134943	681275	0.4186	9	14455076	A	G	3.1e-10	0.0100797	0.0017	691926	6.35294	0.4781
503	rs7041943	f01	9	96349307	T	C	0.273049	-0.004172	0.00380633	-1.09607	681275	0.1144	9	96349307	T	C	4.1e-10	-0.0141473	0.0023	692067	-6.26087	0.1716
504	rs7048601	f01	9	103074263	T	G	0.0404878	0.009813	0.00478978	2.04874	681275	0.0687	9	103074263	T	G	4.7e-15	0.013118	0.0017	682970	8	0.4847
505	rs705980	f01	8	64727201	T	C	0.732838	0.001115	0.00326641	0.341353	681275	0.1647	8	64727201	T	C	7.7e-11	-0.0104284	0.0017	688848	-6.58824	0.4757
506	rs7102454	f01	11	65594820	C	T	0.0460456	0.005122	0.00256745	1.99497	681275	0.3347	11	65594820	T	C	2.4e-18	-0.0157442	0.0018	691134	-8.77778	0.3435
507	rs7131791	f01	12	123212740	G	A	0.294758	-0.00759	0.00724416	-1.04774	681275	0.0288	12	123212740	A	G	5.3e-09	0.0100791	0.0018	680538	6	0.3379
508	rs7164558	f01	15	78146382	G	A	0.0792054	0.004336	0.00247021	1.75532	681275	0.4028	15	78146382	A	G	1.4e-08	0.00957908	0.0018	681211	5.66667	0.4107
509	rs7190997	f01	16	31368178	C	T	0.155434	0.004389	0.00308955	1.4206	681275	0.1898	16	31368178	T	C	2.9e-16	0.012986	0.0017	777977	7.94118	0.4828
510	rs7203846	f01	16	2081377	G	C	0.345693	0.002854	0.00302659	0.942976	681275	0.2004	16	2081377	C	G	2.9e-08	0.00974384	0.0019	620892	5.47368	0.3644
511	rs7206395	f01	16	27990351	A	G	0.251443	-0.004597	0.00400837	-1.14685	681275	0.1017	16	27990351	A	G	1.5e-08	0.011511	0.0022	687108	5.59091	0.1984
512	rs7206608	f01	16	82872628	G	C	0.822511	-0.001183	0.0052738	-0.224316	681275	0.0559	16	82872628	C	G	1.3e-12	-0.0125929	0.0019	689058	-6.94737	0.3146
513	rs7209235	f01	17	73759552	A	G	0.0775685	0.005578	0.00316039	1.76497	681275	0.179	17	73759552	A	G	8e-09	-0.0103394	0.0019	683445	-5.84211	0.305
514	rs7230021	f01	18	51538491	A	G	0.177283	-0.00338	0.00250525	-1.34917	681275	0.373	18	51538491	A	G	3.7e-09	-0.0101652	0.0018	793142	-6.05556	0.2683
515	rs7241211	f01	18	69238257	T	C	0.222179	0.002958	0.00242309	1.22076	681275	0.499	18	69238257	T	C	6.9e-09	0.00949789	0.0018	690390	5.61111	0.4194
516	rs7249143	f01	19	12992579	T	G	0.141406	0.003895	0.00264862	1.47058	681275	0.2981	19	12992579	T	G	3.6e-11	0.0118506	0.0019	678777	6.63158	0.3082
517	rs7259325	f01	19	30610400	G	A	0.340136	0.002527	0.00264913	0.953896	681275	0.2979	19	30610400	A	G	3.4e-08	-0.00909357	0.0017	691891	-5.64706	0.4718
518	rs7290372	f01	22	38628388	G	T	0.275138	-0.002695	0.00246952	-1.09131	681275	0.4035	22	38628388	T	G	1.5e-08	-0.00877123	0.0016	792918	-5.75	0.4746
519	rs729438	f01	14	104092789	A	G	0.53234	-0.001697	0.00271765	-0.624438	681275	0.2736	14	104092789	A	G	6.6e-10	0.0108938	0.0019	687827	6.15789	0.303
520	rs7311631	f01	12	90429028	G	A	0.51002	0.002056	0.00312079	0.658807	681275	0.1849	12	90429028	A	G	7.4e-09	0.0093356	0.0017	691282	5.82353	0.4994
521	rs731834	f01	2	113957198	C	A	0.444484	0.001919	0.00250967	0.764643	681275	0.3698	2	113957198	A	C	1.6e-09	0.00999442	0.0018	625481	5.94444	0.4803
522	rs7333719	f01	13	53628742	A	G	0.353288	-0.003293	0.00354761	-0.928231	681275	0.1348	13	53628742	A	G	3.3e-08	-0.0119694	0.0023	691272	-5.52174	0.1627
523	rs7334078	f01	13	99120484	C	T	0.038512	0.006791	0.00328169	2.06936	681275	0.1628	13	99120484	T	C	2.2e-10	0.0112969	0.0019	688374	6.36842	0.2882
524	rs739639	f01	16	19527777	T	C	0.0820244	-0.004254	0.00244615	-1.73906	681275	0.4315	16	19527777	T	C	6.5e-10	0.0104286	0.0018	689752	6.22222	0.3527
525	rs739742	f01	12	113184739	A	C	0.416198	0.002657	0.003268	0.813034	681275	0.1645	12	113184739	A	C	1.7e-11	0.0110908	0.0018	789947	6.61111	0.3206
526	rs741207	f01	4	18321092	T	C	0.0877901	0.004453	0.00260841	1.70717	681275	0.3149	4	18321092	T	C	1.1e-08	0.00949789	0.0018	689003	5.61111	0.3901
527	rs7421089	f01	2	211988412	C	T	0.219024	0.004088	0.00332593	1.22913	681275	0.1575	2	211988412	T	C	7.5e-13	0.0129857	0.0019	692063	7.10526	0.2888
528	rs7476071	f01	10	133964741	C	G	0.0868017	0.004742	0.00276903	1.71252	681275	0.258	10	133964741	C	G	1e-10	-0.0107032	0.0018	688269	-6.38889	0.4694
529	rs7512146	f01	1	34283008	T	G	0.660038	-0.001127	0.00256218	-0.439861	681275	0.3375	1	34283008	T	G	3.9e-08	-0.00893222	0.0017	688657	-5.52941	0.4916
530	rs7519259	f01	1	66434743	A	G	0.161484	0.004421	0.00315763	1.4001	681275	0.1794	1	66434743	A	G	3.8e-13	0.0117352	0.0017	681362	7.35294	0.4644
531	rs7531743	f01	1	177950031	C	T	0.143846	-0.003571	0.00244318	-1.46162	681275	0.436	1	177950031	T	C	8.8e-10	-0.0129858	0.0022	691881	-6.13636	0.1829
532	rs7557796	f01	2	86766153	C	T	0.995637	1.49e-05	0.00272483	0.00546823	681275	0.2713	2	86766153	T	C	2.3e-19	0.0159567	0.0018	692414	8.88889	0.3476
533	rs7564220	f01	2	60823556	A	C	0.51032	-0.002168	0.00329314	-0.658339	681275	0.1614	2	60823556	A	C	4.9e-08	0.011297	0.0022	690909	5.5	0.1825
534	rs7569010	f01	2	206084518	G	C	0.224633	0.003191	0.00262785	1.2143	681275	0.3065	2	206084518	C	G	9e-10	0.00991032	0.0017	691278	6.23529	0.4481
535	rs7578575	f01	2	25488819	A	T	0.304613	0.003028	0.00294957	1.02659	681275	0.2149	2	25488819	A	T	1.9e-11	0.0123374	0.0019	676584	6.84211	0.2974
536	rs7601895	f01	2	55281901	G	C	0.527197	-0.00262	0.00414366	-0.632291	681275	0.0944	2	55281901	C	G	1.7e-15	0.0147452	0.0019	679924	7.84211	0.2957
537	rs7607351	f01	2	69562127	C	T	0.854965	0.0005758	0.00315011	0.182787	681275	0.1805	2	69562127	T	C	8.4e-12	0.0110911	0.0017	685674	7	0.4193
538	rs7615099	f01	3	53143901	G	A	0.433995	0.00288	0.00368111	0.782374	681275	0.1236	3	53143901	A	G	2.2e-10	0.0108938	0.0018	686104	6.5	0.3328
539	rs762147	f01	21	39238610	G	A	0.0432415	-0.009611	0.0047547	-2.02137	681275	0.0698	21	39238610	A	G	3.3e-09	-0.010703	0.0019	692496	-6.05263	0.2708
540	rs7652415	f01	3	9505238	T	C	0.0976488	0.006765	0.00408426	1.65636	681275	0.0975	3	9505238	T	C	9.7e-10	0.0155287	0.0026	680377	6	0.1417
541	rs765875	f01	6	143185683	T	C	0.879841	-0.0003684	0.00243697	-0.151171	681275	0.4467	6	143185683	T	C	3e-12	-0.0112965	0.0017	690961	-7.11765	0.4808
542	rs7674623	f01	4	80794681	T	C	0.0371835	-0.0126	0.00604681	-2.08374	681275	0.0419	4	80794681	T	C	5.7e-10	0.0129858	0.0022	685776	6.13636	0.1976
543	rs7683836	f01	4	180167906	A	G	0.0329278	-0.005482	0.00257013	-2.13296	681275	0.3333	4	180167906	A	G	6.3e-11	-0.0106104	0.0017	686968	-6.70588	0.4595
544	rs7702033	f01	5	153086142	C	T	0.867905	0.001133	0.00681215	0.16632	681275	0.0327	5	153086142	T	C	8.2e-09	0.00982686	0.0018	681745	5.83333	0.3552
545	rs7730004	f01	5	43191033	T	C	0.0784062	0.005237	0.00297555	1.76001	681275	0.2098	5	43191033	T	C	9.1e-16	0.0146288	0.0018	690164	8.22222	0.3307
546	rs774211	f01	12	56920939	C	T	0.948629	0.0002312	0.00358849	0.0644282	681275	0.1312	12	56920939	T	C	4.6e-10	0.0135112	0.0022	794223	6.31818	0.1569
547	rs7748777	f01	6	41133806	A	G	0.182431	0.003376	0.00253205	1.33331	681275	0.3549	6	41133806	A	G	1.6e-10	0.0098267	0.0016	790069	6.5625	0.4587
548	rs7757419	f01	6	34439569	T	A	0.482582	0.002514	0.0035804	0.702156	681275	0.1319	6	34439569	A	T	5.8e-19	-0.0190999	0.0021	790185	-9.09524	0.1828
549	rs7780752	f01	7	93241640	C	T	0.120562	-0.004217	0.00271641	-1.55242	681275	0.274	7	93241640	T	C	1e-14	-0.0135117	0.0018	690830	-7.72222	0.36
550	rs779206	f01	3	118023515	A	G	0.0916454	-0.004257	0.00252374	-1.68678	681275	0.3602	3	118023515	A	G	1.1e-10	-0.011969	0.002	689160	-6.35	0.2664
551	rs7805441	f01	7	78121458	T	C	0.111749	0.003854	0.00242332	1.59038	681275	0.4931	7	78121458	T	C	3.4e-10	0.010165	0.0017	682488	6.41176	0.4908
552	rs7826312	f01	8	32400115	C	T	0.33454	0.00317	0.00328494	0.96501	681275	0.1624	8	32400115	T	C	4.9e-10	-0.00974364	0.0017	785343	-6.11765	0.4121
553	rs784944	f01	4	52927229	G	A	0.291461	0.002599	0.00246369	1.05492	681275	0.4096	4	52927229	A	G	3.9e-10	0.0114027	0.0019	688210	6.42105	0.2511
554	rs7856710	f01	9	15521362	A	G	0.105794	0.006083	0.00376099	1.61739	681275	0.1176	9	15521362	A	G	8.5e-11	-0.0247	0.0038	679207	-6.5	0.05566
555	rs7874154	f01	9	27777012	C	T	0.0706302	-0.006616	0.0036596	-1.80785	681275	0.1253	9	27777012	T	C	1.8e-13	-0.0119692	0.0017	685829	-7.47059	0.4979
556	rs788163	f01	2	172931559	C	A	0.406351	-0.004368	0.00526054	-0.830332	681275	0.0562	2	172931559	A	C	3.8e-10	-0.0112969	0.0019	689904	-6.36842	0.2822
557	rs7901275	f01	10	114732906	C	A	0.300414	-0.002737	0.00264305	-1.03555	681275	0.3003	10	114732906	A	C	2.7e-15	0.0123374	0.0016	787907	8.125	0.4545
558	rs7925214	f01	11	130794253	T	C	0.0424777	0.004933	0.00243148	2.02881	681275	0.4585	11	130794253	T	C	4.4e-17	0.0145109	0.0018	677603	8.16667	0.4867
559	rs7929418	f01	11	43534247	C	T	0.203753	0.003135	0.00246669	1.27093	681275	0.4064	11	43534247	T	C	1.7e-10	0.0105189	0.0018	688490	6.27778	0.3866
560	rs7941030	f01	11	122522375	C	T	0.381052	-0.002188	0.00249783	-0.87596	681275	0.3786	11	122522375	T	C	2e-11	-0.0104284	0.0017	795457	-6.58824	0.3859
561	rs7947143	f01	11	64090422	A	G	0.77415	-0.001193	0.00415751	-0.286951	681275	0.0937	11	64090422	A	G	2.4e-14	-0.0179976	0.0024	690463	-7.5	0.1625
562	rs7948120	f01	11	28763321	T	C	0.741938	-0.001135	0.00344683	-0.329288	681275	0.1444	11	28763321	T	C	7.3e-12	-0.0125929	0.0019	756039	-6.94737	0.2598
563	rs7950748	f01	11	122762432	T	A	0.418862	-0.001959	0.00242332	-0.808396	681275	0.4931	11	122762432	A	T	4.8e-09	-0.0109917	0.002	685706	-5.9	0.2549
564	rs7952757	f01	12	114085798	T	C	0.0514396	-0.004815	0.00247203	-1.94779	681275	0.401	12	114085798	T	C	4.6e-09	-0.010165	0.0019	689433	-5.73684	0.3186
565	rs7985830	f01	13	111982122	A	G	0.18497	-0.007362	0.00555368	-1.32561	681275	0.0501	13	111982122	A	G	3e-08	0.0160611	0.0029	680136	5.55172	0.1037
566	rs7995015	f01	13	54828961	G	T	0.0470804	0.005224	0.00263097	1.98558	681275	0.3052	13	54828961	T	G	1.1e-11	0.01209	0.0019	685310	6.73684	0.3141
567	rs8007097	f01	14	62592332	T	C	0.130677	-0.003663	0.00242352	-1.51144	681275	0.4905	14	62592332	T	C	7.2e-09	-0.00949761	0.0017	682026	-5.94118	0.4652
568	rs8008285	f01	14	101146514	C	T	0.147515	-0.01625	0.0112195	-1.44836	681275	0.0118	14	101146514	T	C	2.9e-10	-0.0154202	0.0025	685797	-6.2	0.1489
569	rs800885	f01	8	116449100	G	A	0.0573108	0.006246	0.00328576	1.90093	681275	0.1623	8	116449100	A	G	8.7e-10	-0.0145102	0.0024	692570	-6.125	0.1542
570	rs8010724	f01	14	25885560	A	T	0.283988	-0.00285	0.00266006	-1.0714	681275	0.2937	14	25885560	A	T	2e-16	-0.0138967	0.0017	692428	-8.35294	0.4739
571	rs802460	f01	7	86260816	T	C	0.20922	-0.004036	0.00321411	-1.25571	681275	0.1715	7	86260816	T	C	2.8e-09	0.00999442	0.0018	691882	5.94444	0.3445
572	rs8070780	f01	17	1902888	C	T	0.470948	0.001748	0.00242462	0.720937	681275	0.4822	17	1902888	T	C	2.3e-08	-0.00991	0.0019	679792	-5.57895	0.2984
573	rs8075273	f01	17	61728881	A	C	0.483692	0.003886	0.00554844	0.700377	681275	0.0502	17	61728881	A	C	3.7e-13	-0.0127232	0.0018	795026	-7.38889	0.2815
574	rs8081039	f01	17	75995829	T	C	0.0278622	-0.01567	0.00712525	-2.19922	681275	0.0298	17	75995829	T	C	6.1e-10	0.0233004	0.0038	677239	6.13158	0.0573
575	rs8082946	f01	18	57854467	C	A	0.46564	0.005207	0.00713687	0.729592	681275	0.0297	18	57854467	A	C	1.5e-23	0.0203997	0.002	792973	10.2	0.2083
576	rs8096662	f01	18	42533130	G	A	0.0952293	0.01938	0.0116157	1.66844	681275	0.011	18	42533130	A	G	1.9e-09	-0.0136408	0.0023	789403	-6.08696	0.15
577	rs8097783	f01	18	58051294	A	G	0.664666	0.001464	0.00337731	0.433481	681275	0.1517	18	58051294	A	G	7.2e-36	-0.0389006	0.0031	795408	-12.5484	0.07554
578	rs811054	f01	16	72251132	T	C	0.322441	-0.00261	0.00263782	-0.989455	681275	0.3024	16	72251132	T	C	2.7e-17	0.01377	0.0017	779353	8.29412	0.4633
579	rs8176786	f01	11	20959394	T	C	0.0965793	0.007063	0.00425055	1.66167	681275	0.0892	11	20959394	T	C	5e-08	0.0215998	0.004	691266	5.4	0.05116
580	rs818524	f01	1	85201228	C	T	0.762789	-0.0009081	0.00300874	-0.301821	681275	0.2036	1	85201228	T	C	3.4e-08	-0.00991	0.0019	670078	-5.57895	0.3061
581	rs820082	f01	6	35031441	T	C	0.678676	0.003817	0.00921379	0.41427	681275	0.0176	6	35031441	T	C	2.9e-18	-0.0174951	0.002	692046	-8.75	0.2314
582	rs836535	f01	7	6474158	A	G	0.0958406	-0.008202	0.00492506	-1.66536	681275	0.0647	7	6474158	A	G	2.3e-10	0.0147453	0.0023	692416	6.47826	0.1614
583	rs8567	f01	20	62522315	G	A	0.25113	-0.004223	0.00367983	-1.14761	681275	0.1237	20	62522315	A	G	4.3e-08	-0.00860933	0.0016	784841	-5.625	0.4768
584	rs876670	f01	10	102571560	A	G	0.157915	-0.005648	0.00399966	-1.41212	681275	0.1022	10	102571560	A	G	5e-09	-0.0104288	0.0019	692004	-5.89474	0.2778
585	rs881301	f01	8	38332318	C	T	0.247923	0.002968	0.00256879	1.15541	681275	0.334	8	38332318	T	C	2.4e-08	-0.00917359	0.0017	691753	-5.70588	0.4182
586	rs886444	f01	17	46051911	A	G	0.59387	0.002659	0.00498653	0.533236	681275	0.063	17	46051911	A	G	8.4e-10	-0.00957896	0.0017	793863	-6	0.3955
587	rs889398	f01	16	69556715	T	C	0.0970093	-0.00588	0.00354317	-1.65953	681275	0.1352	16	69556715	T	C	1.3e-32	-0.0195999	0.0016	789694	-12.25	0.4247
588	rs896183	f01	7	127831580	A	G	0.758556	0.0007609	0.00247545	0.307378	681275	0.3977	7	127831580	A	G	2.3e-09	0.00957896	0.0017	758144	6	0.4159
589	rs897356	f01	11	11762321	G	C	0.571967	-0.001641	0.00290362	-0.565157	681275	0.2245	11	11762321	C	G	4.3e-10	0.0101652	0.0018	687474	6.05556	0.4273
590	rs900053	f01	8	74690315	G	A	0.204694	-0.006871	0.00541753	-1.26829	681275	0.0528	8	74690315	A	G	3.2e-10	-0.0163736	0.0026	690545	-6.30769	0.1336
591	rs905938	f01	1	154991389	C	T	0.483852	-0.004482	0.00640176	-0.70012	681275	0.0372	1	154991389	T	C	1.2e-15	-0.0147452	0.0019	795227	-7.84211	0.2675
592	rs9077	f01	1	202116238	A	G	0.66682	0.00244	0.00566761	0.430517	681275	0.048	1	202116238	A	G	3.5e-13	-0.0133806	0.0019	663139	-7.26316	0.33
593	rs908443	f01	2	236741888	G	A	0.804929	-0.002363	0.00956783	-0.246973	681275	0.0163	2	236741888	A	G	1.4e-10	0.0122122	0.002	689102	6.45	0.2522
594	rs9289408	f01	3	131606610	C	T	0.593417	0.001312	0.00245743	0.533891	681275	0.4167	3	131606610	T	C	2.2e-10	-0.010165	0.0017	689457	-6.41176	0.4886
595	rs9294260	f01	6	83433228	A	G	0.402235	0.002523	0.00301205	0.837637	681275	0.203	6	83433228	A	G	1.8e-19	0.0145108	0.0016	783533	9.1875	0.4731
596	rs9296723	f01	6	53752062	C	T	0.0741465	-0.004571	0.00255977	-1.78571	681275	0.3388	6	53752062	T	C	4e-09	-0.00991017	0.0018	690691	-5.88889	0.3616
597	rs9298076	f01	8	64315765	T	C	0.0853143	-0.008444	0.00490745	-1.72065	681275	0.0652	8	64315765	T	C	7.2e-09	-0.00909357	0.0017	791244	-5.64706	0.4058
598	rs9300422	f01	13	98223320	G	A	0.0504069	-0.004746	0.00242577	-1.9565	681275	0.4765	13	98223320	A	G	4e-09	0.00966097	0.0018	795011	5.72222	0.3097
599	rs934224	f01	2	16613889	T	C	0.915637	-0.0003878	0.00366085	-0.105932	681275	0.1252	2	16613889	T	C	4.7e-08	0.00999472	0.002	692568	5.35	0.2601
600	rs934515	f01	2	79482643	A	G	0.103149	0.005144	0.00315626	1.62978	681275	0.1796	2	79482643	A	G	7.6e-12	0.0184989	0.0027	686026	6.85185	0.1178
601	rs935376	f01	2	47039991	A	G	0.119675	-0.003883	0.00249528	-1.55614	681275	0.3806	2	47039991	A	G	1.7e-10	-0.0103397	0.0017	679159	-6.52941	0.4691
602	rs936227	f01	15	75131959	G	A	0.750177	-0.0008124	0.00255146	-0.318406	681275	0.3434	15	75131959	A	G	2.3e-12	-0.0109911	0.0017	793122	-6.94118	0.3892
603	rs9365499	f01	6	163271833	T	C	0.891285	0.000354	0.00259002	0.136679	681275	0.3234	6	163271833	T	C	2.6e-12	-0.0152	0.0022	688956	-6.95455	0.1917
604	rs9382285	f01	6	53958294	G	A	0.0336601	-0.005542	0.00260908	-2.12412	681275	0.3146	6	53958294	A	G	3.9e-08	-0.0230006	0.0042	689207	-5.47619	0.04613
605	rs9387640	f01	6	119508871	T	C	0.411024	0.002041	0.00248269	0.822093	681275	0.3911	6	119508871	T	C	4.3e-12	-0.0110911	0.0017	783371	-7	0.363
606	rs9395582	f01	6	50278168	C	T	0.0554054	0.004642	0.00242316	1.91568	681275	0.4962	6	50278168	T	C	9.1e-09	0.0093356	0.0017	690953	5.82353	0.4421
607	rs9397927	f01	6	156670838	G	C	0.189573	-0.003206	0.00244389	-1.31184	681275	0.4349	6	156670838	C	G	1.4e-09	-0.0110913	0.002	691528	-5.95	0.263
608	rs9401491	f01	6	98481904	A	G	0.503098	-0.002171	0.00324212	-0.669624	681275	0.1678	6	98481904	A	G	8.5e-13	0.018799	0.0026	689150	7.23077	0.12
609	rs9408882	f01	9	118664402	A	G	0.479576	-0.001758	0.00248662	-0.706985	681275	0.3877	9	118664402	A	G	1.3e-08	-0.00885155	0.0016	794283	-5.8125	0.4594
610	rs9421006	f01	10	84271889	C	T	0.405478	0.002022	0.00243064	0.831878	681275	0.4606	10	84271889	T	C	3e-08	0.00999437	0.0019	689789	5.63158	0.2727
611	rs9426003	f01	1	34602870	A	G	0.474238	-0.002053	0.00286892	-0.7156	681275	0.2323	1	34602870	A	G	1.4e-09	-0.0107977	0.0019	682054	-6.10526	0.2952
612	rs9458814	f01	6	163771305	C	T	0.0349651	-0.00514	0.00243745	-2.10876	681275	0.4458	6	163771305	T	C	1.8e-08	-0.010703	0.002	689369	-5.75	0.2332
613	rs946824	f01	1	243684019	C	T	0.083728	0.00734	0.00424412	1.72945	681275	0.0895	1	243684019	T	C	1.1e-15	0.0206003	0.0026	689849	7.92308	0.141
614	rs9475173	f01	6	55013291	A	G	0.647774	0.001242	0.00271858	0.456857	681275	0.2733	6	55013291	A	G	6.6e-09	0.0100793	0.0019	678491	5.68421	0.3465
615	rs9479	f01	15	74328576	G	A	0.230932	0.003078	0.00256936	1.19796	681275	0.3337	15	74328576	A	G	3.6e-08	-0.00925434	0.0018	637309	-5.44444	0.4999
616	rs9512646	f01	13	27930948	C	T	0.783314	0.001661	0.00603992	0.275004	681275	0.042	13	27930948	T	C	7.8e-11	0.0128539	0.0021	689028	6.38095	0.2266
617	rs9514131	f01	13	104090848	T	G	0.136178	-0.006045	0.00405657	-1.49018	681275	0.099	13	104090848	T	G	5.6e-09	-0.0153105	0.0026	684854	-5.92308	0.1207
618	rs9522264	f01	13	112191253	A	G	0.0357531	0.006422	0.0030585	2.09972	681275	0.1949	13	112191253	A	G	4e-14	0.0129858	0.0018	673392	7.5	0.408
619	rs9527958	f01	13	59841918	G	A	0.468559	-0.00234	0.00322836	-0.724826	681275	0.1696	13	59841918	A	G	2.5e-08	-0.00957908	0.0018	691019	-5.66667	0.329
620	rs9530843	f01	13	79563749	C	A	0.599636	-0.001537	0.00292804	-0.524924	681275	0.2193	13	79563749	A	C	4.8e-13	0.0120899	0.0018	674325	7.11111	0.4442
621	rs9571687	f01	13	67472713	A	C	0.233902	-0.002982	0.00250511	-1.19037	681275	0.3731	13	67472713	A	C	2.8e-12	-0.0122128	0.0018	690974	-7.16667	0.329
622	rs957240	f01	8	10063508	A	T	0.413788	0.002607	0.00318998	0.817246	681275	0.1748	8	10063508	A	T	1.7e-12	0.0157444	0.0022	668480	7.18182	0.1998
623	rs9579083	f01	13	28017270	C	G	0.0362119	0.006889	0.00328903	2.09454	681275	0.1619	13	28017270	C	G	5.8e-13	0.0160612	0.0022	690607	7.31818	0.1848
624	rs9591874	f01	13	58894663	C	T	0.84063	-0.0008421	0.00418773	-0.201088	681275	0.0922	13	58894663	T	C	9.7e-10	0.0173938	0.0028	689126	6.21429	0.1064
625	rs9615905	f01	22	48875699	T	C	0.151829	0.005259	0.00366966	1.4331	681275	0.1245	22	48875699	T	C	2.7e-10	0.0102517	0.0017	690274	6.47059	0.45
626	rs961917	f01	20	8308190	G	C	0.67583	0.001019	0.00243687	0.41816	681275	0.4469	20	8308190	C	G	2.6e-09	0.0107972	0.002	683843	5.8	0.2755
627	rs9659379	f01	1	96775231	T	C	0.0584153	-0.01622	0.00857036	-1.89257	681275	0.0204	1	96775231	T	C	2.7e-09	-0.0199993	0.0034	679155	-5.88235	0.07069
628	rs968059	f01	2	35404011	A	C	0.495698	-0.003517	0.00516239	-0.681274	681275	0.0585	2	35404011	A	C	2.2e-11	-0.0104284	0.0017	782984	-6.58824	0.4024
629	rs970433	f01	9	11859691	G	T	0.572708	0.002535	0.00449414	0.564068	681275	0.0789	9	11859691	T	G	5.4e-15	0.0135117	0.0018	690967	7.72222	0.3736
630	rs972283	f01	7	130466854	G	A	0.84398	0.000534	0.00271334	0.196806	681275	0.275	7	130466854	A	G	5.1e-09	0.00909314	0.0016	795592	6	0.4849
631	rs9814633	f01	3	41310470	A	G	0.21113	0.003396	0.00271579	1.25046	681275	0.2742	3	41310470	A	G	2.1e-11	0.0114028	0.0018	691120	6.77778	0.3434
632	rs9827823	f01	3	84221774	C	T	0.86463	0.0008759	0.00513775	0.170483	681275	0.0591	3	84221774	T	C	1.2e-15	0.0192993	0.0024	691925	8.04167	0.1489
633	rs9848399	f01	3	125205106	G	A	0.198488	-0.004375	0.00340236	-1.28587	681275	0.149	3	125205106	A	G	2.1e-10	0.0163736	0.0026	692421	6.30769	0.1246
634	rs9910424	f01	17	55799993	T	C	0.109261	-0.003907	0.00243955	-1.60152	681275	0.442	17	55799993	T	C	5e-08	-0.00844618	0.0016	794819	-5.5	0.4867
635	rs995258	f01	1	97431052	C	A	0.583984	0.001378	0.00251655	0.547575	681275	0.365	1	97431052	A	C	4.5e-17	0.0141467	0.0017	692419	8.47059	0.4221
636	rs9956279	f01	18	57942799	T	C	0.487498	0.003133	0.0045125	0.694294	681275	0.0782	18	57942799	T	C	3.5e-84	0.0348997	0.0018	790453	19.3889	0.3122
637	rs9961247	f01	18	58132791	T	G	0.536823	-0.005874	0.00951064	-0.617624	681275	0.0165	18	58132791	T	G	3.7e-27	-0.0573009	0.0053	689338	-10.8113	0.03087
638	rs10009336	f11	4	44480783	T	C	2.13483e-07	-0.01287	0.00248111	-5.1872	681275	0.3925	4	44480783	T	C	2.2e-10	-0.0136415	0.0022	794766	-6.36364	0.1638
639	rs1000940	f11	17	5283252	G	A	0.000413051	-0.008676	0.00245668	-3.5316	681275	0.4176	17	5283252	A	G	1.1e-17	-0.0153107	0.0018	794558	-8.55556	0.2987
640	rs10066835	f11	5	151254297	T	C	0.00032379	0.03572	0.00993469	3.59548	681275	0.0151	5	151254297	T	C	6.5e-09	0.0428011	0.0074	662130	5.78378	0.01637
641	rs10093964	f11	8	27312040	T	C	0.00350519	-0.0108	0.00369918	-2.91957	681275	0.1222	8	27312040	T	C	2.3e-08	-0.00885155	0.0017	789187	-5.47059	0.4109
642	rs10116599	f11	9	81399401	T	C	0.0197734	-0.01076	0.0046168	-2.33062	681275	0.0744	9	81399401	T	C	2e-08	-0.0109912	0.0021	688103	-5.61905	0.2166
643	rs10132280	f11	14	25928179	A	C	0.000165026	-0.01818	0.00482574	-3.76729	681275	0.0676	14	25928179	A	C	5.6e-35	-0.0222999	0.0018	786578	-12.3889	0.3017
644	rs10144318	f11	14	53189731	C	A	8.6134e-07	0.01248	0.00253611	4.92093	681275	0.3524	14	53189731	A	C	1.4e-08	0.00877123	0.0016	794528	5.75	0.489
645	rs10146527	f11	14	79499850	C	T	0.00395326	0.0105	0.00364347	2.88187	681275	0.1266	14	79499850	T	C	2.3e-15	0.0132493	0.0017	781339	8.05882	0.3639
646	rs10160701	f11	11	46551918	T	C	0.00460622	-0.01493	0.00526937	-2.83336	681275	0.056	11	46551918	T	C	6e-10	0.0131178	0.0022	795250	6.18182	0.1788
647	rs10163018	f11	15	53525415	T	C	0.000460959	-0.008929	0.00254934	-3.50247	681275	0.3446	15	53525415	T	C	1.5e-10	-0.01061	0.0018	689715	-6.33333	0.3748
648	rs10170606	f11	2	575564	A	G	2.30978e-06	-0.02002	0.00423772	-4.72424	681275	0.0898	2	575564	A	G	2.3e-11	-0.0124648	0.002	791535	-6.55	0.2239
649	rs10182181	f11	2	25150296	G	A	0	-0.02398	0.00242703	-9.88038	681275	0.4715	2	25150296	A	G	6.7e-90	-0.0325	0.0016	792111	-20.3125	0.4753
650	rs10192119	f11	2	164581241	G	T	0.000375513	-0.008806	0.00247588	-3.55672	681275	0.3973	2	164581241	T	G	3e-14	-0.0165806	0.0022	795369	-7.54545	0.1673
651	rs10197031	f11	2	105454590	C	T	0.000177688	-0.00912	0.00243278	-3.74879	681275	0.4554	2	105454590	T	C	1.9e-18	-0.0165799	0.0019	691479	-8.73684	0.2834
652	rs1021066	f11	8	106368050	G	T	0.0015793	-0.008645	0.00273602	-3.1597	681275	0.2678	8	106368050	T	G	2.5e-08	-0.00909357	0.0017	690198	-5.64706	0.4763
653	rs10247983	f11	7	114590228	A	G	7.35572e-05	0.01135	0.00286293	3.96448	681275	0.2337	7	114590228	A	G	1.7e-09	0.0201	0.0033	672411	6.09091	0.0787
654	rs10248136	f11	7	39077397	T	C	0.00688783	-0.008114	0.00300272	-2.70222	681275	0.2047	7	39077397	T	C	2e-08	-0.00917359	0.0017	686892	-5.70588	0.4858
655	rs10259665	f11	7	79061837	G	A	0.00285402	0.007704	0.0025826	2.98304	681275	0.327	7	79061837	A	G	4.7e-09	0.010165	0.0019	689364	5.73684	0.3129
656	rs10269783	f11	7	49616203	A	G	1.323e-09	0.01488	0.00245359	6.06458	681275	0.4214	7	49616203	A	G	1.4e-15	0.0127233	0.0017	790551	7.82353	0.3896
657	rs10270	f11	12	122756342	A	G	1.19691e-07	0.01324	0.00250096	5.29397	681275	0.3762	12	122756342	A	G	1.9e-11	0.0115108	0.0018	690191	6.83333	0.3347
658	rs1035010	f11	7	69598328	T	C	0	0.02265	0.00270605	8.37012	681275	0.2774	7	69598328	T	C	6.2e-12	0.0135112	0.002	637868	6.95	0.2566
659	rs1038088	f11	17	28074563	G	T	2.5274e-10	-0.01638	0.0025896	-6.3253	681275	0.3236	17	28074563	T	G	4.6e-13	-0.0108938	0.0016	794680	-7.3125	0.4919
660	rs10402864	f11	19	4040305	G	A	0.0295431	-0.01242	0.00570729	-2.17616	681275	0.0473	19	4040305	A	G	1.7e-13	0.0175956	0.0024	692017	7.33333	0.1586
661	rs10433609	f11	3	51311574	A	T	0.000487685	0.008795	0.00252191	3.48743	681275	0.3614	3	51311574	A	T	1.7e-12	0.0161664	0.0023	689684	7.04348	0.1684
662	rs10438964	f11	18	42950629	T	C	0.016488	-0.008966	0.00373906	-2.39793	681275	0.1192	18	42950629	T	C	7.6e-11	-0.0119692	0.0019	686868	-6.68421	0.2757
663	rs10460960	f11	3	42308735	A	G	2.39808e-14	0.02029	0.00266033	7.62688	681275	0.2936	3	42308735	A	G	8.1e-15	0.0197	0.0025	793248	7.88	0.1124
664	rs10461497	f11	5	63942398	T	C	2.61614e-05	0.01071	0.00254725	4.20454	681275	0.3458	5	63942398	T	C	5.4e-11	0.010519	0.0017	686037	6.64706	0.4653
665	rs1047796	f11	12	122628219	C	T	7.99711e-07	0.01198	0.00242734	4.93544	681275	0.4704	12	122628219	T	C	2.4e-15	0.0120895	0.0016	792093	8	0.4665
666	rs1048303	f11	7	100804140	T	C	0.000194354	-0.009631	0.00258464	-3.72624	681275	0.326	7	100804140	T	C	2.7e-10	-0.0103396	0.0018	690582	-6.16667	0.4138
667	rs1048932	f11	11	115044850	A	C	4.10783e-14	-0.01846	0.00244261	-7.55747	681275	0.4369	11	115044850	A	C	3.8e-22	-0.0159563	0.0017	795167	-9.41176	0.4162
668	rs10489330	f11	1	174984885	G	A	1.24077e-05	0.01241	0.00283962	4.3703	681275	0.2393	1	174984885	A	G	7e-09	0.0153107	0.0027	689514	5.7037	0.1165
669	rs10497810	f11	2	198895732	T	C	2.77904e-10	-0.01905	0.00301872	-6.31063	681275	0.2018	2	198895732	T	C	5.9e-14	-0.0166824	0.0022	691404	-7.59091	0.1729
670	rs10511073	f11	3	85653460	G	A	0.0319626	-0.008118	0.00378483	-2.14488	681275	0.1159	3	85653460	A	G	5.9e-25	0.0177964	0.0017	781463	10.4706	0.3616
671	rs1057227	f11	6	41738158	T	C	6.59626e-05	0.01767	0.00442813	3.9904	681275	0.0815	6	41738158	T	C	8.4e-09	0.010165	0.0019	684568	5.73684	0.304
672	rs10732321	f11	9	10387163	G	C	0.00283346	0.01194	0.00399966	2.98525	681275	0.1022	9	10387163	C	G	5.1e-09	0.0142701	0.0025	678153	5.8	0.1433
673	rs10745785	f11	12	97586257	T	C	0.00237937	-0.008074	0.00265743	-3.03827	681275	0.2947	12	97586257	T	C	1.2e-09	-0.0103396	0.0018	691086	-6.16667	0.3326
674	rs1075901	f11	17	15943910	C	T	0.000696623	-0.01115	0.00328821	-3.3909	681275	0.162	17	15943910	T	C	1.2e-13	-0.0112967	0.0016	794789	-7.5625	0.4361
675	rs10768994	f11	11	43936945	C	T	0.00332417	0.007163	0.00243967	2.93605	681275	0.4418	11	43936945	T	C	6.4e-12	0.0106104	0.0017	791685	6.70588	0.4337
676	rs10773049	f11	12	124506631	C	T	0.0115045	-0.006143	0.00243096	-2.52699	681275	0.4598	12	124506631	T	C	4.1e-12	-0.0107978	0.0017	790708	-6.82353	0.4017
677	rs10779751	f11	1	11284336	G	A	0.00410496	0.01079	0.00375961	2.86998	681275	0.1177	1	11284336	A	G	2.5e-14	0.0135117	0.0018	794997	7.72222	0.2744
678	rs10795422	f11	10	16759312	G	A	1.03135e-05	-0.01761	0.00399275	-4.41049	681275	0.1026	10	16759312	A	G	9.3e-14	-0.0135117	0.0019	692108	-7.31579	0.3095
679	rs10811901	f11	9	23356935	A	G	2.66454e-15	0.02265	0.00286591	7.90324	681275	0.233	9	23356935	A	G	2.5e-11	0.0103397	0.0017	768325	6.52941	0.4409
680	rs10832778	f11	11	17394073	G	C	5.76456e-09	-0.015	0.00257579	-5.82345	681275	0.3304	11	17394073	C	G	1.3e-13	-0.0117352	0.0017	783042	-7.35294	0.3778
681	rs10835219	f11	11	27791178	A	C	0.00107985	0.007935	0.00242746	3.26885	681275	0.47	11	27791178	A	C	2.2e-12	0.0123374	0.0019	664064	6.84211	0.361
682	rs10838709	f11	11	47447346	T	C	2.13163e-14	-0.02114	0.00276623	-7.64216	681275	0.2588	11	47447346	T	C	7e-18	-0.0141467	0.0017	795186	-8.47059	0.3878
683	rs10840606	f11	11	2234690	G	A	8.98721e-08	-0.03229	0.00603992	-5.34609	681275	0.042	11	2234690	A	G	3.2e-12	-0.0163739	0.0024	642006	-6.83333	0.1741
684	rs10849568	f11	12	951081	A	G	1.24858e-05	0.01619	0.00370572	4.36893	681275	0.1217	12	951081	A	G	3e-10	0.0108938	0.0019	689266	6.15789	0.31
685	rs10851523	f11	15	53044002	C	G	0.00592924	-0.006672	0.00242471	-2.75167	681275	0.4817	15	53044002	C	G	1.8e-08	-0.0100793	0.0019	715239	-5.68421	0.2885
686	rs10860227	f11	12	98016881	A	G	0.0247154	-0.005453	0.00242806	-2.24582	681275	0.468	12	98016881	A	G	8.1e-09	-0.00966097	0.0018	684366	-5.72222	0.3882
687	rs10883553	f11	10	102635475	A	C	0.000506061	0.01523	0.00437955	3.47753	681275	0.0835	10	102635475	A	C	1.9e-11	0.0110908	0.0018	690191	6.61111	0.4511
688	rs10886017	f11	10	118672531	A	C	0.024443	0.005679	0.00252389	2.25009	681275	0.3601	10	118672531	A	C	1.4e-15	0.0150879	0.0019	786354	8	0.2524
689	rs10887578	f11	10	88096047	C	G	0.0018284	0.008019	0.00257285	3.11678	681275	0.3319	10	88096047	C	G	1.6e-13	0.0120899	0.0017	679172	7.52941	0.4896
690	rs10894670	f11	11	133221987	A	C	0.000334547	-0.01099	0.00306387	-3.58697	681275	0.194	11	133221987	A	C	5e-09	-0.00909314	0.0016	787939	-6	0.454
691	rs10920678	f11	1	190239907	G	A	0	0.0212	0.00254673	8.32441	681275	0.3461	1	190239907	A	G	1.5e-21	0.0154201	0.0016	788624	9.6875	0.4291
692	rs10923724	f11	1	119546842	T	C	8.40181e-10	-0.01526	0.0024865	-6.13714	681275	0.3878	1	119546842	T	C	6.4e-13	-0.0109911	0.0016	789514	-7.375	0.4275
693	rs10929925	f11	2	6155557	A	C	0.0164443	-0.005882	0.00245195	-2.3989	681275	0.4235	2	6155557	A	C	1.8e-18	-0.0140229	0.0016	787036	-8.9375	0.4301
694	rs10938397	f11	4	45182527	G	A	0	-0.02778	0.00264888	-10.4875	681275	0.298	4	45182527	A	G	3.4e-86	-0.0324003	0.0016	793518	-20.25	0.4317
695	rs10938794	f11	4	20315812	G	C	0.00175539	0.007682	0.00245528	3.12877	681275	0.4193	4	20315812	C	G	1.3e-08	0.0108932	0.0021	680371	5.57143	0.2285
696	rs10939792	f11	4	18483405	G	C	0.000691707	-0.009314	0.00274519	-3.39285	681275	0.265	4	18483405	C	G	1.4e-15	-0.0150879	0.0019	636727	-8	0.329
697	rs10942267	f11	5	80841914	G	A	1.23715e-06	0.01663	0.00342915	4.84959	681275	0.1462	5	80841914	A	G	3.9e-17	0.0155291	0.0019	689084	8.21053	0.3088
698	rs10942476	f11	5	86172206	A	G	0.00178569	-0.008236	0.00263658	-3.12374	681275	0.3029	5	86172206	A	G	9.5e-09	-0.0093356	0.0017	686324	-5.82353	0.4893
699	rs10962549	f11	9	16719445	T	C	1.70641e-07	0.01346	0.00257422	5.22877	681275	0.3312	9	16719445	T	C	2.5e-17	0.0198002	0.0023	692271	8.6087	0.168
700	rs10971709	f11	9	33804813	T	C	0.00887175	0.006343	0.00242381	2.61696	681275	0.4878	9	33804813	T	C	6.2e-10	0.0125928	0.0021	688312	6.28571	0.2062
701	rs10975933	f11	9	6954557	G	C	0.000519454	0.008744	0.00251951	3.47052	681275	0.363	9	6954557	C	G	2.7e-11	0.0114028	0.0018	683622	6.77778	0.3444
702	rs10989568	f11	9	104396304	G	A	1.86261e-06	0.01156	0.00242461	4.76779	681275	0.4823	9	104396304	A	G	6.6e-10	0.00999433	0.0017	688508	6.29412	0.4619
703	rs11001963	f11	10	78760959	T	C	2.11866e-07	0.01317	0.00253825	5.18861	681275	0.3511	10	78760959	T	C	1.2e-09	0.0100791	0.0018	678263	6	0.4356
704	rs11047132	f11	12	24008435	G	T	0.00906857	-0.007002	0.00268332	-2.60946	681275	0.2852	12	24008435	T	G	2.1e-13	-0.0229999	0.0031	690850	-7.41935	0.08758
705	rs11060180	f11	12	123303586	G	A	0.00462205	-0.008087	0.00285532	-2.83226	681275	0.2355	12	123303586	A	G	3.6e-12	0.0119692	0.0018	658950	7.05556	0.4467
706	rs11066952	f11	12	114560314	G	A	0.0206607	0.006501	0.00280927	2.31413	681275	0.247	12	114560314	A	G	3.9e-08	0.0132494	0.0025	689291	5.48	0.1377
707	rs11074446	f11	16	20255123	C	T	0	0.0301	0.00317574	9.47811	681275	0.1768	16	20255123	T	C	1.8e-20	0.0224997	0.0024	773181	9.375	0.1306
708	rs11076	f11	16	30995528	G	A	1.42165e-05	0.01796	0.00413778	4.34049	681275	0.0947	16	30995528	A	G	4.6e-11	0.0114027	0.0019	633071	6.42105	0.37
709	rs11079849	f11	17	47090785	T	C	0.000599603	-0.02314	0.00674283	-3.43179	681275	0.0334	17	47090785	T	C	4.8e-24	-0.0187992	0.0019	687694	-9.89474	0.3199
710	rs11089885	f11	22	38809485	T	C	7.91907e-11	-0.01604	0.00246688	-6.50213	681275	0.4062	22	38809485	T	C	4e-09	-0.00966097	0.0018	687613	-5.72222	0.4616
711	rs1109255	f11	1	42091708	T	C	0.00261914	-0.007553	0.00250995	-3.00923	681275	0.3696	1	42091708	T	C	4.3e-08	-0.00852776	0.0016	795348	-5.5625	0.4431
712	rs11105839	f11	12	91237920	A	T	1.14451e-07	-0.01286	0.00242543	-5.30214	681275	0.478	12	91237920	A	T	1.1e-10	-0.010165	0.0017	781573	-6.41176	0.3799
713	rs11118308	f11	1	219633869	G	A	3.8171e-07	0.01257	0.00247545	5.07786	681275	0.3977	1	219633869	A	G	4.8e-10	0.00949789	0.0016	794625	6.3125	0.4703
714	rs11121210	f11	1	8708529	C	T	0.00191622	-0.01027	0.00330979	-3.10292	681275	0.1594	1	8708529	T	C	1.3e-09	-0.0100791	0.0018	691172	-6	0.3713
715	rs11128904	f11	3	18742270	C	G	0.00968563	0.006363	0.00245974	2.58686	681275	0.414	3	18742270	C	G	4.5e-08	0.00991	0.0019	691222	5.57895	0.2727
716	rs11150590	f11	16	30493881	C	T	0.00383617	0.03556	0.0122988	2.89133	681275	0.0098	16	30493881	T	C	9.6e-09	0.00925426	0.0017	792821	5.76471	0.3585
717	rs11150911	f11	18	73498528	C	A	0.000168716	0.009602	0.00255252	3.76177	681275	0.3428	18	73498528	A	C	4.7e-13	0.0127232	0.0018	781716	7.38889	0.2809
718	rs11161044	f11	14	29675957	C	G	0.000330113	0.01011	0.00281581	3.59045	681275	0.2453	14	29675957	C	G	4.1e-15	0.0171915	0.0022	683465	7.81818	0.1933
719	rs11173522	f11	12	60953472	A	C	6.23767e-07	0.01247	0.00250215	4.98371	681275	0.3753	12	60953472	A	C	1.1e-09	0.0120896	0.0021	691593	6.09524	0.2078
720	rs11250120	f11	8	11055020	A	C	4.49613e-07	0.02849	0.00564532	5.04665	681275	0.0484	8	11055020	A	C	3e-09	0.0154206	0.0026	682717	5.96154	0.1286
721	rs11264483	f11	1	156406381	C	G	8.62896e-08	0.01397	0.00260953	5.35346	681275	0.3144	1	156406381	C	G	3e-14	0.0132498	0.0018	655917	7.61111	0.3877
722	rs11496125	f11	7	103417557	T	C	0.000125104	0.009577	0.00249667	3.8359	681275	0.3795	7	103417557	T	C	3e-22	0.016887	0.0017	684574	9.94118	0.4212
723	rs11505821	f11	7	76818677	T	A	0.0230793	-0.01357	0.0059724	-2.27212	681275	0.043	7	76818677	A	T	2.7e-19	-0.0311006	0.0035	758322	-8.88571	0.0601
724	rs1150659	f11	6	26100023	A	G	0.0117541	-0.01308	0.00519162	-2.51944	681275	0.0578	6	26100023	A	G	3.8e-13	-0.0135117	0.0019	790405	-7.31579	0.2254
725	rs1158684	f11	4	173584086	A	G	2.10555e-05	0.01095	0.00257442	4.25339	681275	0.3311	4	173584086	A	G	9.1e-09	0.0093356	0.0017	688147	5.82353	0.4912
726	rs1158805	f11	18	40736590	A	C	1.63061e-11	-0.01666	0.00247336	-6.73577	681275	0.3997	18	40736590	A	C	1.2e-14	-0.0132498	0.0018	691776	-7.61111	0.3766
727	rs11614340	f11	12	133426483	C	T	0.010166	-0.008084	0.00314536	-2.57013	681275	0.1812	12	133426483	T	C	8.5e-13	-0.0127233	0.0019	692325	-7	0.3092
728	rs11629783	f11	15	66741387	G	C	4.59946e-08	0.02562	0.00468704	5.46614	681275	0.072	15	66741387	C	G	9.8e-13	0.0143905	0.002	690824	7.3	0.2308
729	rs11649612	f11	16	29946670	C	T	1.31119e-06	-0.01255	0.00259402	-4.83805	681275	0.3215	16	29946670	T	C	2e-37	-0.0220002	0.0017	692025	-12.9412	0.4595
730	rs11672660	f11	19	46180184	T	C	0	-0.02477	0.00287673	-8.61047	681275	0.2305	19	46180184	T	C	1.7e-60	-0.0339999	0.0021	768426	-16.1905	0.2049
731	rs1169091	f11	12	122462486	T	C	1.74839e-06	-0.01165	0.00243697	-4.78052	681275	0.4467	12	122462486	T	C	6.9e-09	-0.0105187	0.002	678299	-5.65	0.2767
732	rs11691133	f11	2	208162002	G	C	0.000193642	-0.01079	0.00289496	-3.72717	681275	0.2264	2	208162002	C	G	1.5e-08	-0.0103399	0.002	689691	-5.55	0.2485
733	rs11713193	f11	3	49924424	A	G	6.20552e-06	0.01489	0.00329478	4.51926	681275	0.1612	3	49924424	A	G	2.4e-44	0.0238997	0.0017	692159	14.0588	0.4927
734	rs11753081	f11	6	20705590	G	T	0	0.03321	0.00242794	13.6783	681275	0.4684	6	20705590	T	G	8.9e-11	0.013381	0.0021	790084	6.57143	0.1749
735	rs11773362	f11	7	147668180	T	C	0.0101182	-0.006263	0.00243529	-2.57176	681275	0.45	7	147668180	T	C	1.5e-09	-0.0103396	0.0018	690588	-6.16667	0.3369
736	rs11777348	f11	8	10208730	T	A	0.00396452	0.01937	0.00672343	2.88097	681275	0.0336	8	10208730	A	T	1.5e-08	-0.0155286	0.0028	661847	-5.57143	0.1183
737	rs11781222	f11	8	23389571	C	T	0.00125402	0.008493	0.00263243	3.2263	681275	0.3046	8	23389571	T	C	5.3e-11	0.0157442	0.0024	789828	6.58333	0.1286
738	rs11790280	f11	9	14651283	C	T	0.00680092	-0.007738	0.00285911	-2.70644	681275	0.2346	9	14651283	T	C	7.1e-09	-0.00966097	0.0018	684876	-5.72222	0.3862
739	rs1187352	f11	9	87293457	C	T	0.00229645	-0.009857	0.00323292	-3.04895	681275	0.169	9	87293457	T	C	6e-11	-0.0110908	0.0018	688522	-6.61111	0.3482
740	rs11917587	f11	3	141207575	A	G	3.82747e-10	0.01597	0.00255075	6.26091	681275	0.3438	3	141207575	A	G	2.3e-12	0.0107972	0.0016	792959	7.25	0.4317
741	rs11945861	f11	4	65700865	A	G	0.000317729	-0.008935	0.00248167	-3.6004	681275	0.392	4	65700865	A	G	5e-13	-0.0146289	0.002	682451	-7.4	0.2369
742	rs1199334	f11	3	138091140	G	A	0.000157615	0.02359	0.0062428	3.77875	681275	0.0392	3	138091140	A	G	7.3e-12	0.0138966	0.0021	793336	6.7619	0.1877
743	rs12022461	f11	1	33232525	A	G	9.34626e-05	-0.01339	0.00342721	-3.90697	681275	0.1464	1	33232525	A	G	2.4e-12	-0.0158503	0.0023	692241	-6.91304	0.1795
744	rs12023026	f11	1	190047600	C	T	0.00198025	0.01105	0.00357238	3.09318	681275	0.1326	1	190047600	T	C	6.3e-09	0.0245001	0.0042	687479	5.83333	0.04391
745	rs12035149	f11	1	107885018	G	C	8.78803e-10	-0.01959	0.00319576	-6.13	681275	0.174	1	107885018	C	G	3.9e-12	-0.0143912	0.0021	691352	-6.95238	0.223
746	rs12041258	f11	1	195047936	C	T	3.54635e-05	0.01213	0.00293335	4.13521	681275	0.2182	1	195047936	T	C	9.5e-13	0.0143905	0.002	688602	7.3	0.2287
747	rs12044597	f11	1	1708801	G	A	9.93978e-08	-0.01291	0.00242313	-5.32782	681275	0.497	1	1708801	A	G	1.7e-18	-0.0140229	0.0016	789125	-8.9375	0.4971
748	rs12073468	f11	1	225566546	T	C	5.36233e-08	-0.0176	0.00323597	-5.43886	681275	0.1686	1	225566546	T	C	3.5e-08	0.0119694	0.0023	648860	5.52174	0.2236
749	rs12102869	f11	16	19918987	C	T	0.0421952	0.005847	0.00287804	2.03159	681275	0.2302	16	19918987	T	C	6.6e-36	0.0270001	0.0022	785460	12.2727	0.1736
750	rs12121950	f11	1	49710264	T	G	4.51972e-07	0.01283	0.00254278	5.04565	681275	0.3484	1	49710264	T	G	3.6e-23	0.0184989	0.0019	673853	9.73684	0.3371
751	rs12148330	f11	15	41995199	T	A	0.00103947	0.01275	0.00388765	3.27962	681275	0.109	15	41995199	A	T	1.5e-10	0.0138969	0.0022	692532	6.45455	0.181
752	rs12150665	f11	17	34914787	C	T	2.38203e-09	0.01478	0.00247598	5.96935	681275	0.3972	17	34914787	T	C	1.6e-22	0.0161663	0.0017	795501	9.52941	0.4058
753	rs12224971	f11	11	8436383	T	C	1.02629e-12	-0.01798	0.00252283	-7.12693	681275	0.3608	11	8436383	T	C	4.7e-08	-0.0197996	0.0036	792287	-5.5	0.05519
754	rs12235100	f11	8	76591252	G	A	2.22045e-16	-0.02167	0.0026231	-8.26121	681275	0.3085	8	76591252	A	G	1.8e-09	-0.0118511	0.0021	689595	-6	0.217
755	rs1227244	f11	10	66590825	G	A	0.00762352	-0.007189	0.00269422	-2.6683	681275	0.2814	10	66590825	A	G	1e-08	-0.00991	0.0019	682133	-5.57895	0.3372
756	rs12331633	f11	4	30832319	C	T	0.00216579	-0.007651	0.00249502	-3.0665	681275	0.3808	4	30832319	T	C	1.6e-10	-0.0102517	0.0017	690267	-6.47059	0.4939
757	rs12411886	f11	10	104685299	A	C	0	0.02355	0.00274025	8.59411	681275	0.2665	10	104685299	A	C	1.5e-19	0.0271004	0.003	792405	9.03333	0.08261
758	rs1241986	f11	18	6873954	A	G	0.000153884	-0.01056	0.00279017	-3.78472	681275	0.2521	18	6873954	A	G	1.1e-08	-0.0135115	0.0024	687757	-5.79167	0.1521
759	rs12422552	f11	12	14413931	C	G	0.0230908	0.006434	0.00283196	2.27193	681275	0.2412	12	14413931	C	G	1.6e-11	-0.0128538	0.002	689543	-6.7	0.2663
760	rs12429545	f11	13	54102206	A	G	0	0.03135	0.0029087	10.778	681275	0.2234	13	54102206	A	G	9.6e-38	0.0316002	0.0025	778918	12.64	0.1248
761	rs12439798	f11	15	46584787	T	G	0.000888781	0.008776	0.00264055	3.32355	681275	0.3013	15	46584787	T	G	6.9e-13	0.0117352	0.0017	690093	7.35294	0.4228
762	rs12439829	f11	15	98282615	A	T	0.020952	-0.007281	0.00315352	-2.30885	681275	0.18	15	98282615	A	T	1.1e-09	-0.0101652	0.0018	687407	-6.05556	0.3857
763	rs12443621	f11	16	52548037	G	A	0.00272006	-0.00737	0.00245853	-2.99772	681275	0.4154	16	52548037	A	G	3.2e-08	-0.00909357	0.0017	688078	-5.64706	0.4668
764	rs12448257	f11	16	3599655	A	G	0	0.02281	0.00264684	8.61783	681275	0.2988	16	3599655	A	G	8.1e-20	0.0183987	0.002	779628	9.2	0.218
765	rs12448738	f11	16	56489343	C	A	1.70197e-07	-0.01456	0.00278434	-5.22925	681275	0.2537	16	56489343	A	C	2.8e-11	-0.016785	0.0025	691932	-6.72	0.1371
766	rs12454712	f11	18	60845884	C	T	2.35367e-14	-0.0185	0.00242464	-7.63	681275	0.4821	18	60845884	T	C	4.4e-16	-0.0141466	0.0018	715252	-8	0.3704
767	rs12477088	f11	2	67841326	C	T	9.27008e-05	0.009795	0.00250579	3.90894	681275	0.3726	2	67841326	T	C	8.9e-17	0.0142694	0.0017	690936	8.52941	0.4022
768	rs12488237	f11	3	56114861	C	T	0.016668	-0.01169	0.00488314	-2.39395	681275	0.0659	3	56114861	T	C	4.5e-11	-0.0235007	0.0036	787551	-6.52778	0.05227
769	rs12519552	f11	5	106910910	G	A	1.89841e-05	-0.0266	0.00622002	-4.27652	681275	0.0395	5	106910910	A	G	2.7e-08	-0.0125928	0.0024	691439	-5.5	0.1551
770	rs12564992	f11	1	174478100	G	A	3.30069e-12	-0.02058	0.00295507	-6.96429	681275	0.2138	1	174478100	A	G	5.3e-14	-0.0195995	0.0026	795119	-7.53846	0.1144
771	rs12589208	f11	14	41573132	G	A	0.00879599	0.00737	0.0028131	2.61988	681275	0.246	14	41573132	A	G	3.6e-08	-0.0118508	0.0023	678354	-5.47826	0.1776
772	rs12593036	f11	15	81058652	G	A	0.00664135	0.007516	0.00276903	2.71431	681275	0.258	15	81058652	A	G	3.8e-16	0.0153108	0.0019	686055	8.10526	0.2993
773	rs12595158	f11	15	62316035	T	C	4.44089e-16	-0.02407	0.00295659	-8.14115	681275	0.2135	15	62316035	T	C	1.9e-13	-0.0393999	0.0054	775095	-7.2963	0.02362
774	rs12595749	f11	15	79432359	G	A	0.000120174	0.009377	0.00243826	3.84577	681275	0.4443	15	79432359	A	G	5.7e-16	0.01377	0.0017	692290	8.29412	0.4286
775	rs12607512	f11	18	31259579	G	A	7.46139e-06	-0.01299	0.0028995	-4.48008	681275	0.2254	18	31259579	A	G	3.1e-12	-0.0106102	0.0016	794198	-7.125	0.4493
776	rs12612428	f11	2	58828431	C	T	4.4326e-08	-0.01908	0.0034864	-5.47269	681275	0.1405	2	58828431	T	C	5.2e-14	-0.0192997	0.0026	682894	-7.42308	0.1368
777	rs12615778	f11	2	102436738	G	A	0.0152173	0.006433	0.00265042	2.42717	681275	0.2974	2	102436738	A	G	3.9e-08	0.00974384	0.0019	684324	5.47368	0.3058
778	rs12620249	f11	2	155027447	G	A	0.0245127	-0.01142	0.00507782	-2.249	681275	0.0606	2	155027447	A	G	4.4e-08	-0.0129856	0.0025	680810	-5.4	0.1499
779	rs12629015	f11	3	119618053	G	A	4.67924e-07	0.01224	0.00242904	5.03902	681275	0.465	3	119618053	A	G	2.1e-09	0.012986	0.0023	691059	5.86957	0.1852
780	rs12630999	f11	3	136300927	A	G	9.65964e-06	0.01382	0.00312341	4.42466	681275	0.1845	3	136300927	A	G	8.5e-21	0.017495	0.0019	789241	9.21053	0.2533
781	rs12631248	f11	3	50080174	G	C	0.0326319	-0.02026	0.00948243	-2.13658	681275	0.0166	3	50080174	C	G	3e-17	-0.0253002	0.003	793598	-8.43333	0.07764
782	rs1263618	f11	2	207956108	C	T	0.0042298	-0.007242	0.00253173	-2.8605	681275	0.3551	2	207956108	T	C	5.3e-12	-0.0111931	0.0017	790501	-7.05882	0.3142
783	rs12663230	f11	6	40345542	A	T	0.00219697	-0.01347	0.00439876	-3.06223	681275	0.0827	6	40345542	A	T	5.8e-13	-0.0181979	0.0025	678518	-7.28	0.1529
784	rs12675063	f11	8	132879047	T	A	1.11049e-06	-0.0142	0.00291523	-4.87097	681275	0.222	8	132879047	A	T	1.3e-09	-0.0155287	0.0026	789771	-6	0.1131
785	rs12680842	f11	8	95582606	G	A	1.04361e-14	0.01874	0.00242318	7.73365	681275	0.4957	8	95582606	A	G	4.4e-14	0.0127232	0.0018	782549	7.38889	0.3205
786	rs12692738	f11	2	165558252	C	T	0.00261008	-0.01471	0.00488659	-3.01028	681275	0.0658	2	165558252	T	C	3.3e-12	-0.0131174	0.002	784166	-6.8	0.2419
787	rs12705916	f11	7	113492834	T	C	0.0121074	-0.006565	0.00261658	-2.509	681275	0.3113	7	113492834	T	C	1e-18	-0.0158508	0.0018	681585	-8.83333	0.3652
788	rs12742293	f11	1	78855358	T	G	0.00629484	0.006765	0.0024762	2.73201	681275	0.397	1	78855358	T	G	2.9e-11	0.0117351	0.0019	688072	6.57895	0.2986
789	rs12762034	f11	10	33969931	C	T	7.4316e-05	-0.0141	0.00355878	-3.96203	681275	0.1338	10	33969931	T	C	7.3e-14	-0.024	0.0032	692191	-7.5	0.07583
790	rs12776880	f11	10	19776828	T	A	0.000115984	0.009359	0.00242809	3.85446	681275	0.4679	10	19776828	A	T	3e-11	0.01209	0.0019	676100	6.73684	0.3172
791	rs1277723	f11	10	18554623	A	G	1.77636e-15	0.02005	0.00252161	7.95127	681275	0.3616	10	18554623	A	G	1e-08	0.0105187	0.002	784894	5.65	0.2244
792	rs12779328	f11	10	12943973	T	C	8.99072e-09	0.01623	0.00282322	5.74875	681275	0.2434	10	12943973	T	C	4.5e-08	0.00982655	0.0019	690736	5.52632	0.2833
793	rs12779943	f11	10	27312657	T	C	4.48163e-05	0.01135	0.00278109	4.08114	681275	0.2546	10	27312657	T	C	2e-11	0.0212995	0.0032	692211	6.65625	0.08209
794	rs1285245	f11	17	77796889	C	G	1.23244e-11	-0.01752	0.00258546	-6.77636	681275	0.3256	17	77796889	C	G	1.7e-11	-0.0112969	0.0018	687342	-6.72222	0.3669
795	rs12887554	f11	14	102657851	C	T	0.000943426	-0.02233	0.0067526	-3.30688	681275	0.0333	14	102657851	T	C	1.7e-09	-0.0186992	0.0031	692285	-6.03226	0.0877
796	rs12899905	f11	15	47142090	T	C	0.000120976	-0.02748	0.00714854	-3.84414	681275	0.0296	15	47142090	T	C	8.2e-09	-0.00991017	0.0018	779361	-5.88889	0.281
797	rs12922346	f11	16	82438337	C	G	3.93319e-06	0.01409	0.00305317	4.61488	681275	0.1958	16	82438337	C	G	1e-11	0.0131174	0.002	679615	6.8	0.2657
798	rs12928335	f11	16	53614746	T	C	2.20224e-06	-0.01313	0.0027736	-4.73392	681275	0.2567	16	53614746	T	C	3.7e-18	-0.0274006	0.0032	678850	-8.5625	0.07565
799	rs12939549	f11	17	78611724	G	A	0.00278819	0.007579	0.00253464	2.99017	681275	0.3533	17	78611724	A	G	2.7e-28	0.0179976	0.0016	793950	11.25	0.4335
800	rs12953970	f11	18	13186928	A	G	2.35506e-05	0.01414	0.00334417	4.22826	681275	0.1554	18	13186928	A	G	3.9e-08	0.0117354	0.0023	686597	5.43478	0.1833
801	rs12962523	f11	18	57949855	T	C	2.00006e-05	0.03775	0.00885135	4.26488	681275	0.0191	18	57949855	T	C	2.4e-27	-0.0236002	0.0022	675429	-10.7273	0.2016
802	rs12972158	f11	19	46158473	T	C	0	0.04844	0.00412804	11.7344	681275	0.0952	19	46158473	T	C	2.1e-09	0.0125932	0.0022	776221	6	0.1752
803	rs12976464	f11	19	46162399	A	G	0.0200229	-0.009606	0.00412998	-2.32592	681275	0.0951	19	46162399	A	G	4.5e-10	-0.0243004	0.0039	570804	-6.23077	0.05654
804	rs12981256	f11	19	1865901	A	G	0.0177535	0.006919	0.00291852	2.37072	681275	0.2213	19	1865901	A	G	1.1e-15	0.0138971	0.0018	678327	7.88889	0.4675
805	rs12989476	f11	2	207197155	T	C	8.9351e-06	0.01397	0.00314536	4.44146	681275	0.1812	2	207197155	T	C	5e-13	0.0123377	0.0018	687666	7.22222	0.3521
806	rs12999373	f11	2	663483	A	G	0	-0.05632	0.00545674	-10.3212	681275	0.052	2	663483	A	G	4e-32	-0.0220999	0.0019	793156	-11.6316	0.2627
807	rs13021737	f11	2	632348	G	A	0	-0.04892	0.0040731	-12.0105	681275	0.0981	2	632348	A	G	7.5e-157	-0.0574002	0.0021	789534	-27.3333	0.1681
808	rs13047416	f11	21	40309436	G	C	2.3475e-11	0.01802	0.00269656	6.68259	681275	0.2806	21	40309436	C	G	2.2e-17	0.0153107	0.0018	683228	8.55556	0.3769
809	rs13097150	f11	3	62433911	T	C	6.47388e-07	-0.01208	0.0024274	-4.97652	681275	0.4702	3	62433911	T	C	3.2e-08	0.00933552	0.0018	689757	5.5	0.3693
810	rs13140100	f11	4	45030609	G	A	0.000410746	-0.01048	0.00296625	-3.53308	681275	0.2116	4	45030609	A	G	1.1e-10	-0.0117351	0.0019	680536	-6.57895	0.2729
811	rs13159555	f11	5	86131060	G	A	0.000158348	-0.01002	0.00265248	-3.7776	681275	0.2966	5	86131060	A	G	2.8e-08	-0.0110909	0.0021	691621	-5.66667	0.2137
812	rs1316369	f11	2	241351756	G	A	0.00148005	0.007993	0.00251466	3.17857	681275	0.3663	2	241351756	A	G	4.7e-08	0.00949789	0.0018	687811	5.61111	0.3292
813	rs13174863	f11	5	139080745	G	A	5.17271e-07	-0.0252	0.00502013	-5.01979	681275	0.0621	5	139080745	A	G	2.9e-16	-0.0191995	0.0023	773762	-8.34783	0.1548
814	rs13184896	f11	5	122734005	T	G	5.81923e-10	-0.01504	0.00242767	-6.19525	681275	0.4693	5	122734005	T	G	3.3e-16	-0.0127233	0.0016	794825	-8.3125	0.4346
815	rs13206405	f11	6	73663814	A	C	0.000257626	0.01063	0.0029087	3.65456	681275	0.2234	6	73663814	A	C	1.6e-08	0.0114023	0.0022	692577	5.54545	0.1991
816	rs1320903	f11	3	131758077	A	G	1.79645e-06	0.0181	0.00379052	4.77507	681275	0.1155	3	131758077	A	G	9.2e-32	0.0216	0.0018	691519	12	0.3174
817	rs13209872	f11	6	97753223	C	G	0.000307169	-0.009134	0.00253077	-3.60918	681275	0.3557	6	97753223	C	G	1.4e-16	-0.0150883	0.0018	686531	-8.44444	0.3403
818	rs13209968	f11	6	126089285	C	G	0.0219456	0.0056	0.00244402	2.29131	681275	0.4347	6	126089285	C	G	3.1e-11	0.0106104	0.0017	692069	6.70588	0.4823
819	rs13240600	f11	7	99064466	G	A	0.000138986	0.009956	0.00261315	3.80997	681275	0.3128	7	99064466	A	G	3.5e-17	0.0203997	0.0024	692233	8.5	0.1552
820	rs13263601	f11	8	14095900	C	A	6.01005e-05	-0.01323	0.00329727	-4.01242	681275	0.1609	8	14095900	A	C	2.2e-17	-0.0153107	0.0018	686196	-8.55556	0.3478
821	rs13290794	f11	9	37183628	A	G	0.00812929	-0.008109	0.00306387	-2.64665	681275	0.194	9	37183628	A	G	1.9e-15	-0.0137694	0.0018	688742	-7.83333	0.3582
822	rs1330052	f11	13	86536006	G	C	2.7277e-05	-0.01701	0.00405475	-4.19508	681275	0.0991	13	86536006	C	G	1.5e-13	-0.0125933	0.0018	691613	-7.33333	0.3504
823	rs13329567	f11	15	68104367	T	C	1.27431e-09	-0.01522	0.00250716	-6.0706	681275	0.3716	15	68104367	T	C	1e-50	-0.0293002	0.002	793953	-14.65	0.2308
824	rs1336486	f11	13	40784814	G	T	0.00624511	-0.006627	0.00242337	-2.73463	681275	0.4924	13	40784814	T	G	1.8e-14	-0.0137694	0.0018	688180	-7.83333	0.3205
825	rs13432055	f11	2	56603985	C	T	0.00294478	-0.01664	0.0055962	-2.97344	681275	0.0493	2	56603985	T	C	8.9e-11	-0.0108938	0.0018	790223	-6.5	0.2859
826	rs139474	f11	22	41619226	C	G	0.00754801	-0.007903	0.0029581	-2.67165	681275	0.2132	22	41619226	C	G	3.5e-08	-0.00925434	0.0018	691051	-5.44444	0.3784
827	rs1399471	f11	12	19312221	G	C	0.0199326	-0.006008	0.00258118	-2.32761	681275	0.3277	12	19312221	C	G	2.7e-11	-0.0124648	0.002	689884	-6.55	0.2608
828	rs1409818	f11	20	21381121	T	C	0.00217862	0.01114	0.0036349	3.06474	681275	0.1273	20	21381121	T	C	2.5e-12	0.0201002	0.0029	690984	6.93103	0.1156
829	rs1411930	f11	10	18558798	C	T	3.42824e-10	-0.0307	0.00489005	-6.27806	681275	0.0657	10	18558798	T	C	1.9e-08	-0.00957908	0.0018	780414	-5.66667	0.2878
830	rs1412235	f11	9	28410996	C	G	0.0130235	0.007635	0.00307475	2.48313	681275	0.1922	9	28410996	C	G	6e-45	0.0245998	0.0017	790147	14.4706	0.3175
831	rs1420341	f11	12	97913785	T	C	1.80822e-06	-0.01165	0.00244043	-4.77376	681275	0.4405	12	97913785	T	C	2.1e-09	-0.0133811	0.0023	685497	-6	0.1798
832	rs1431659	f11	8	73439070	G	A	0.00118953	0.008618	0.00265874	3.24138	681275	0.2942	8	73439070	A	G	6e-24	0.0195995	0.0019	689739	10.3158	0.2656
833	rs1436239	f11	3	25325479	T	G	0.0118769	-0.01103	0.00438432	-2.51578	681275	0.0833	3	25325479	T	G	3e-08	-0.014023	0.0026	692461	-5.5	0.1212
834	rs1436344	f11	3	104606144	C	G	2.71938e-05	0.01063	0.0025335	4.19578	681275	0.354	3	104606144	C	G	4.1e-16	0.01377	0.0017	692017	8.29412	0.4078
835	rs1454687	f11	3	94038085	G	C	6.05521e-08	0.0144	0.00265822	5.41716	681275	0.2944	3	94038085	C	G	5.2e-32	0.0202	0.0017	692324	11.8824	0.4773
836	rs1455137	f11	4	145986668	C	A	0.000423965	-0.01153	0.0032712	-3.5247	681275	0.1641	4	145986668	A	C	4.4e-10	-0.00991032	0.0017	792826	-6.23529	0.3803
837	rs1468069	f11	10	98988759	C	A	4.05909e-05	0.01044	0.0025438	4.10409	681275	0.3478	10	98988759	A	C	8.5e-09	0.00974356	0.0018	691817	5.77778	0.3573
838	rs1476322	f11	3	161446055	A	G	0.00286976	0.007508	0.00251832	2.98135	681275	0.3638	3	161446055	A	G	5e-09	0.00949761	0.0017	692523	5.94118	0.431
839	rs1485038	f11	4	94409429	T	C	0.00153802	0.009015	0.00284617	3.16741	681275	0.2377	4	94409429	T	C	7.4e-11	0.0140229	0.0022	683869	6.5	0.2035
840	rs1491708	f11	3	43911578	T	C	0.0013707	-0.007839	0.00244911	-3.20075	681275	0.4273	3	43911578	T	C	5.3e-10	-0.011511	0.002	690405	-6.15	0.2526
841	rs1492767	f11	4	55221467	T	C	0.000102326	0.01095	0.00281853	3.88501	681275	0.2446	4	55221467	T	C	1e-08	0.0089325	0.0016	794161	5.875	0.4957
842	rs1501673	f11	5	87963600	A	G	0	0.02037	0.00243927	8.35086	681275	0.4425	5	87963600	A	G	7.7e-38	0.0328004	0.0026	692001	12.6154	0.1413
843	rs1505813	f11	3	131891097	C	T	0.00229497	0.008753	0.00287065	3.04914	681275	0.2319	3	131891097	T	C	2.7e-08	0.00949789	0.0018	632410	5.61111	0.3752
844	rs1512914	f11	3	86251199	T	G	0.00509265	-0.006925	0.00247223	-2.80111	681275	0.4008	3	86251199	T	G	8.1e-13	-0.0118511	0.0018	689895	-7	0.3889
845	rs1514177	f11	1	74991402	G	C	1.71264e-07	0.01693	0.00323827	5.2281	681275	0.1683	1	74991402	C	G	3.1e-27	0.0175953	0.0016	795012	11	0.4224
846	rs1528435	f11	2	181550962	T	C	1.47324e-11	0.01782	0.0026398	6.75051	681275	0.3016	2	181550962	T	C	9.1e-23	0.0163743	0.0017	794198	9.64706	0.3669
847	rs1533171	f11	20	53488476	T	A	0.00874416	0.01346	0.00513369	2.6219	681275	0.0592	20	53488476	A	T	7.3e-11	0.0124648	0.002	691790	6.55	0.2433
848	rs1534362	f11	6	46443928	A	C	0.0147618	0.006274	0.00257324	2.43817	681275	0.3317	6	46443928	A	C	4.5e-09	0.0103394	0.0019	678893	5.84211	0.3043
849	rs1536053	f11	13	111982291	T	C	0.0191638	-0.01843	0.00786824	-2.34233	681275	0.0243	13	111982291	T	C	6.1e-12	-0.0125929	0.0019	666494	-6.94737	0.3151
850	rs1544459	f11	7	77417584	C	T	0.000394715	-0.009136	0.00257817	-3.54359	681275	0.3292	7	77417584	T	C	2.2e-10	-0.00966104	0.0016	795359	-6.4375	0.4536
851	rs1554194	f11	3	8138041	C	G	0.000362397	0.008641	0.00242313	3.56605	681275	0.4971	3	8138041	C	G	3.4e-09	0.00966097	0.0017	686099	6.05882	0.4712
852	rs1554790	f11	6	46398004	G	C	0.000703721	-0.008385	0.00247482	-3.38813	681275	0.3983	6	46398004	C	G	6.8e-14	-0.0122126	0.0017	689945	-7.58824	0.4819
853	rs1559677	f11	15	47738063	G	A	1.21616e-10	-0.01566	0.0024327	-6.4373	681275	0.4556	15	47738063	A	G	6e-11	-0.010165	0.0017	795445	-6.41176	0.3877
854	rs1574213	f11	15	99227787	A	G	0.000758702	-0.00986	0.00292804	-3.36744	681275	0.2193	15	99227787	A	G	9e-10	-0.0120896	0.0021	689810	-6.09524	0.2202
855	rs1579557	f11	6	40371918	T	C	0.000355681	0.009582	0.00268332	3.57096	681275	0.2852	6	40371918	T	C	1.1e-29	0.0213002	0.0019	692405	11.2105	0.2998
856	rs1608445	f11	18	947954	A	G	1.74826e-05	-0.01061	0.00247041	-4.29483	681275	0.4026	18	947954	A	G	3.7e-09	-0.00974356	0.0018	683383	-5.77778	0.435
857	rs1612684	f11	14	102376212	T	G	0.0173263	-0.006306	0.0026499	-2.37971	681275	0.2976	14	102376212	T	G	1.7e-08	-0.0122129	0.0023	689642	-5.6087	0.1761
858	rs1634350	f11	9	81334684	A	C	0.00199367	0.00778	0.00251684	3.09117	681275	0.3648	9	81334684	A	C	7.6e-12	0.0111931	0.0018	681977	6.66667	0.4214
859	rs1635852	f11	7	28189411	C	T	7.69592e-05	-0.01175	0.00297192	-3.95368	681275	0.2105	7	28189411	T	C	6.1e-11	-0.00991017	0.0016	795585	-6.625	0.4979
860	rs1657930	f11	15	57120989	A	G	0.0034491	-0.008083	0.00276381	-2.92459	681275	0.2595	15	57120989	A	G	1.6e-08	-0.011511	0.0022	684138	-5.59091	0.1972
861	rs1658820	f11	8	4288577	T	G	6.75832e-07	0.01332	0.00268106	4.96818	681275	0.286	8	4288577	T	G	5.9e-12	0.0137697	0.0021	669427	6.71429	0.2468
862	rs16850772	f11	3	104736837	G	T	0.000218247	0.01446	0.00391138	3.6969	681275	0.1075	3	104736837	T	G	4.4e-08	0.00966112	0.0019	686063	5.42105	0.317
863	rs16851483	f11	3	141275436	T	G	1.96204e-09	0.01599	0.00266459	6.00092	681275	0.292	3	141275436	T	G	3.2e-26	0.0368994	0.0035	692316	10.5429	0.06928
864	rs16867314	f11	2	181336471	A	C	0.000272685	0.009009	0.00247503	3.63996	681275	0.3981	2	181336471	A	C	1.6e-14	0.0169888	0.0022	691564	7.72727	0.1878
865	rs16876869	f11	4	25118707	T	C	0.013471	-0.009395	0.003802	-2.47107	681275	0.1147	4	25118707	T	C	5.8e-09	0.0145103	0.0025	691860	5.88	0.136
866	rs16889835	f11	6	24947772	T	C	0.0052536	-0.007858	0.00281542	-2.79106	681275	0.2454	6	24947772	T	C	4.3e-09	-0.0142701	0.0025	681849	-5.8	0.1429
867	rs16906845	f11	8	138215228	A	G	1.45157e-06	-0.01621	0.00336461	-4.81779	681275	0.1531	8	138215228	A	G	2.2e-09	-0.0225001	0.0038	692124	-5.92105	0.06683
868	rs16907751	f11	8	81375457	T	C	4.44089e-16	-0.02837	0.00349684	-8.11303	681275	0.1395	8	81375457	T	C	1.6e-12	-0.0208997	0.003	776010	-6.96667	0.1047
869	rs16914051	f11	9	28943416	T	C	3.06438e-07	-0.01542	0.00301205	-5.11944	681275	0.203	9	28943416	T	C	1.1e-09	-0.0142692	0.0024	692560	-6.04167	0.1572
870	rs16916303	f11	9	30823761	G	A	0.0244401	-0.006089	0.00270605	-2.25014	681275	0.2774	9	30823761	A	G	1.7e-08	0.0155286	0.0028	667782	5.57143	0.1248
871	rs16945088	f11	16	53812524	G	A	1.21193e-06	0.0281	0.00578943	4.85368	681275	0.0459	16	53812524	A	G	3.8e-25	0.0311996	0.003	793042	10.4	0.08542
872	rs16952522	f11	16	53807498	G	C	0	-0.07646	0.00407125	-18.7805	681275	0.0982	16	53807498	C	G	1e-28	-0.0517996	0.0047	664070	-11.0213	0.03853
873	rs16965225	f11	15	53143170	T	G	2.30753e-05	0.02285	0.00539826	4.23285	681275	0.0532	15	53143170	T	G	1.7e-10	0.0215995	0.0034	778398	6.35294	0.06741
874	rs16966801	f11	17	39573713	G	A	0.00830702	-0.006888	0.00260975	-2.63933	681275	0.3143	17	39573713	A	G	1.1e-12	-0.0155287	0.0022	692286	-7.09091	0.2016
875	rs1704190	f11	2	200760629	A	G	0.00884807	0.007706	0.00294362	2.61787	681275	0.2161	2	200760629	A	G	3.3e-08	0.00925434	0.0018	692593	5.44444	0.366
876	rs17049738	f11	2	59026222	C	A	0	0.02285	0.00265534	8.60531	681275	0.2955	2	59026222	A	C	1.6e-16	0.0277001	0.0034	679164	8.14706	0.07092
877	rs17056301	f11	5	158271680	C	T	0.00437113	-0.007619	0.00267328	-2.85006	681275	0.2888	5	158271680	T	C	2.4e-09	-0.0109917	0.002	688085	-5.9	0.2636
878	rs17057975	f11	6	98179726	G	T	0.020229	-0.006205	0.00267218	-2.32207	681275	0.2892	6	98179726	T	G	4.9e-14	0.0137696	0.0019	676010	7.42105	0.3271
879	rs17066842	f11	18	58040624	A	G	0.00391307	-0.03462	0.0119996	-2.88509	681275	0.0103	18	58040624	A	G	6e-57	-0.0675997	0.0042	766762	-16.0952	0.04058
880	rs17094222	f11	10	102395440	C	T	1.22902e-12	-0.018	0.00253447	-7.10207	681275	0.3534	10	102395440	T	C	2.2e-19	-0.0180983	0.002	791705	-9.05	0.2039
881	rs17105272	f11	14	77529783	T	C	6.70983e-06	0.01101	0.0024452	4.50269	681275	0.4329	14	77529783	T	C	3.2e-09	0.0102522	0.0019	681028	5.78947	0.3186
882	rs17114534	f11	10	104221529	C	T	0.000110171	-0.009371	0.00242331	-3.86703	681275	0.4932	10	104221529	T	C	3.2e-08	-0.0122129	0.0023	793785	-5.6087	0.1501
883	rs17120367	f11	11	117002828	T	C	6.84564e-06	0.01824	0.00405475	4.49843	681275	0.0991	11	117002828	T	C	1.3e-09	0.0225002	0.0037	691874	6.08108	0.05888
884	rs17122844	f11	20	33452600	T	C	0.00606832	-0.007791	0.00283922	-2.74407	681275	0.2394	20	33452600	T	C	2.6e-09	-0.0112968	0.002	690727	-6.05	0.2297
885	rs17201143	f11	20	50402079	T	C	2.5314e-07	-0.01259	0.00244212	-5.15536	681275	0.4377	20	50402079	T	C	2.6e-08	-0.00966112	0.0019	691867	-5.42105	0.3124
886	rs17203016	f11	2	208255518	G	A	0.000214038	-0.01071	0.00289315	-3.70184	681275	0.2268	2	208255518	A	G	2.1e-13	-0.0148611	0.002	786272	-7.5	0.196
887	rs17218700	f11	16	53844579	A	G	0.000631686	-0.01573	0.0046026	-3.41763	681275	0.0749	16	53844579	A	G	7.2e-23	-0.0244005	0.0025	780364	-9.76	0.1281
888	rs17400114	f11	2	60107632	A	G	0.00851202	0.008199	0.00311624	2.63106	681275	0.1856	2	60107632	A	G	1.3e-08	0.0169888	0.003	668970	5.66667	0.09501
889	rs17405819	f11	8	76806584	C	T	0	0.02071	0.0024789	8.35453	681275	0.3945	8	76806584	T	C	4.3e-33	0.0214998	0.0018	795493	11.9444	0.301
890	rs17411738	f11	8	28060572	G	T	6.17806e-09	0.01413	0.00243123	5.81187	681275	0.4591	8	28060572	T	G	7.9e-09	0.00941628	0.0017	692575	5.88235	0.454
891	rs17448885	f11	6	97385975	G	C	0.0147262	0.006074	0.00249032	2.43904	681275	0.3846	6	97385975	C	G	7.3e-09	0.00982686	0.0018	689962	5.83333	0.3463
892	rs17513613	f11	19	30286822	C	T	7.18588e-07	-0.02152	0.00434197	-4.95627	681275	0.0851	19	30286822	T	C	3.6e-26	-0.0185995	0.0018	789575	-10.3333	0.3236
893	rs175165	f11	22	20116015	G	T	1.79693e-07	0.01295	0.00248122	5.21921	681275	0.3924	22	20116015	T	G	5.2e-09	0.00966097	0.0018	690545	5.72222	0.3941
894	rs17522122	f11	14	33302882	T	G	0.000113048	0.009804	0.00253942	3.86073	681275	0.3504	14	33302882	T	G	1.5e-21	0.0158509	0.0017	774342	9.35294	0.4812
895	rs17551974	f11	2	142293146	A	C	0.00740466	-0.008349	0.00311754	-2.67808	681275	0.1854	2	142293146	A	C	1.9e-10	-0.0137701	0.0022	691115	-6.40909	0.1782
896	rs17608150	f11	12	110046698	T	C	0.0103505	0.01714	0.00668514	2.56389	681275	0.034	12	110046698	T	C	1.3e-10	0.0196001	0.0031	791472	6.32258	0.07536
897	rs17637290	f11	4	45255852	G	T	0.0123343	0.0062	0.00247759	2.50243	681275	0.3957	4	45255852	T	G	1.4e-08	0.0102522	0.0019	686334	5.78947	0.2772
898	rs17684782	f11	14	88385147	A	T	0.00483092	0.008427	0.00299032	2.8181	681275	0.207	14	88385147	A	T	1.3e-11	0.0129856	0.002	690765	6.75	0.2475
899	rs17685	f11	7	75616105	A	G	0.0250149	0.005642	0.00251743	2.24117	681275	0.3644	7	75616105	A	G	7.1e-09	0.0106105	0.002	637984	5.7	0.2744
900	rs17695092	f11	5	173337853	G	T	2.36056e-12	0.02829	0.00403489	7.01134	681275	0.1002	5	173337853	T	G	3.4e-09	0.00991017	0.0018	775102	5.88889	0.3084
901	rs17709991	f11	12	116065057	C	T	0.0027162	-0.01258	0.00419592	-2.99815	681275	0.0918	12	116065057	T	C	2.4e-09	-0.0102521	0.0018	785052	-6.11111	0.2681
902	rs17724992	f11	19	18454825	G	A	4.98236e-10	0.01513	0.00243261	6.21966	681275	0.4558	19	18454825	A	G	1e-22	0.0182985	0.0019	785851	9.63158	0.2596
903	rs17738465	f11	2	25107704	C	T	2.50725e-06	-0.03322	0.00705677	-4.70754	681275	0.0304	2	25107704	T	C	3.1e-23	-0.0291997	0.0029	691171	-10.069	0.08963
904	rs17747324	f11	10	114752503	C	T	9.11184e-09	0.05433	0.00945448	5.74648	681275	0.0167	10	114752503	T	C	2.9e-15	0.0156369	0.002	786054	7.85	0.234
905	rs1776209	f11	10	93810872	G	A	2.54129e-06	0.01142	0.00242731	4.70479	681275	0.4705	10	93810872	A	G	2.2e-08	0.00999437	0.0019	683705	5.63158	0.2773
906	rs17776719	f11	3	11640481	G	A	0.000863164	-0.01019	0.0030585	-3.3317	681275	0.1949	3	11640481	A	G	1.7e-11	-0.016683	0.0025	688708	-6.68	0.146
907	rs177918	f11	19	47634313	G	T	2.71477e-05	-0.01484	0.00353657	-4.19616	681275	0.1358	19	47634313	T	G	6e-14	-0.0205002	0.0027	758144	-7.59259	0.1169
908	rs17806379	f11	20	51107290	T	C	0.000343946	-0.01259	0.00351702	-3.57973	681275	0.1376	20	51107290	T	C	1.5e-30	-0.0257998	0.0022	690043	-11.7273	0.1789
909	rs1782507	f11	11	30243868	T	G	0.0144877	-0.01044	0.00427004	-2.44494	681275	0.0883	11	30243868	T	G	1.3e-13	-0.0129858	0.0018	692310	-7.5	0.3468
910	rs1789165	f11	11	69481969	A	G	0.00352505	0.01106	0.00379052	2.9178	681275	0.1155	11	69481969	A	G	8e-16	0.0133807	0.0017	775128	8.11765	0.3611
911	rs1814170	f11	7	138794149	T	A	0.0187052	0.005704	0.00242584	2.35135	681275	0.4762	7	138794149	A	T	2.1e-12	0.0203003	0.0029	686628	7	0.1054
912	rs1819844	f11	12	68205604	G	A	4.80425e-05	0.01267	0.00311689	4.06495	681275	0.1855	12	68205604	A	G	2.6e-11	0.0140226	0.0021	793238	6.80952	0.1797
913	rs1829130	f11	15	76107730	C	T	4.35805e-05	-0.01098	0.00268615	-4.08763	681275	0.2842	15	76107730	T	C	3.7e-09	-0.0102522	0.0019	689024	-5.78947	0.322
914	rs1830074	f11	7	6718674	C	T	0.00299918	-0.008723	0.00293919	-2.96782	681275	0.217	7	6718674	T	C	1.4e-09	-0.010703	0.0019	689911	-6.05263	0.288
915	rs1833604	f11	5	106509918	T	C	3.94434e-07	-0.01323	0.00260863	-5.07162	681275	0.3148	5	106509918	T	C	4.7e-09	-0.00949761	0.0017	690032	-5.94118	0.4657
916	rs1852006	f11	7	77829768	A	G	1.85493e-08	-0.01378	0.00244977	-5.62501	681275	0.4264	7	77829768	A	G	4.9e-18	-0.0155288	0.0018	692290	-8.66667	0.3519
917	rs1853639	f11	6	87606842	A	G	0.000286936	-0.008808	0.00242858	-3.62682	681275	0.4664	6	87606842	A	G	1.2e-09	-0.0103396	0.0018	673714	-6.16667	0.3637
918	rs1861100	f11	2	59133513	T	C	4.303e-05	-0.01118	0.00273311	-4.09058	681275	0.2687	2	59133513	T	C	1.7e-11	-0.0128538	0.002	676497	-6.7	0.266
919	rs1876359	f11	16	4930100	T	C	0.00486155	0.00714	0.00253545	2.81607	681275	0.3528	16	4930100	T	C	1.5e-14	0.0123379	0.0017	792860	7.64706	0.3604
920	rs1879523	f11	2	651599	T	A	2.64277e-09	-0.01456	0.00244608	-5.95238	681275	0.4316	2	651599	A	T	8.7e-26	-0.0181985	0.0017	787506	-10.7059	0.3418
921	rs1884897	f11	20	6612832	G	A	0.00105291	-0.0138	0.00421246	-3.27599	681275	0.091	20	6612832	A	G	1.3e-30	-0.0193999	0.0017	789534	-11.4118	0.3692
922	rs1891634	f11	9	126121554	A	G	3.07312e-06	0.01314	0.00281619	4.66587	681275	0.2452	9	126121554	A	G	8.8e-09	0.010165	0.0019	685481	5.73684	0.3218
923	rs1899689	f11	7	121964349	T	C	4.012e-05	0.01011	0.00246178	4.10679	681275	0.4117	7	121964349	T	C	1.5e-12	0.0108938	0.0016	794654	7.3125	0.3986
924	rs1899730	f11	15	53166138	G	T	0.00181837	-0.007747	0.00248429	-3.1184	681275	0.3897	15	53166138	T	G	5.6e-10	-0.010703	0.0019	685419	-6.05263	0.345
925	rs1899898	f11	8	93240419	C	T	7.76215e-05	0.009688	0.00245165	3.95163	681275	0.4239	8	93240419	T	C	6.8e-10	0.0105189	0.0018	692601	6.27778	0.3201
926	rs1911746	f11	3	62100840	C	T	0.00182828	0.00798	0.00256032	3.1168	681275	0.3385	3	62100840	T	C	1.6e-09	0.0108938	0.0019	794477	6.15789	0.2135
927	rs1912631	f11	15	47914691	A	G	5.20317e-12	-0.01672	0.00242322	-6.89992	681275	0.4948	15	47914691	A	G	1.3e-11	-0.0110908	0.0018	685439	-6.61111	0.4088
928	rs1916801	f11	3	61187046	T	A	5.97969e-05	0.01053	0.00262357	4.01361	681275	0.3083	3	61187046	A	T	1.2e-24	0.0171917	0.0017	775282	10.1176	0.4081
929	rs1927790	f11	13	96922191	C	T	4.20524e-05	-0.01005	0.00245367	-4.0959	681275	0.4213	13	96922191	T	C	1.8e-19	-0.0146288	0.0016	794326	-9.25	0.4109
930	rs1928295	f11	9	120378483	C	T	3.92957e-10	0.01527	0.00244054	6.2568	681275	0.4403	9	120378483	T	C	5.4e-18	0.01377	0.0016	793649	8.8125	0.4461
931	rs1934368	f11	1	49274047	C	T	0.000153009	-0.009503	0.00250995	-3.78613	681275	0.3696	1	49274047	T	C	4.7e-15	-0.0155294	0.002	688761	-7.8	0.2437
932	rs1955540	f11	14	40801751	T	C	0.00991903	-0.006795	0.00263511	-2.57864	681275	0.3035	14	40801751	T	C	6.2e-13	-0.0157444	0.0022	690251	-7.18182	0.1922
933	rs2009416	f11	5	92415111	T	C	6.01861e-06	-0.01243	0.00274652	-4.52573	681275	0.2646	5	92415111	T	C	1.1e-11	-0.0112969	0.0018	691741	-6.72222	0.361
934	rs2012502	f11	16	81728081	A	C	5.31138e-05	0.01261	0.00312014	4.04149	681275	0.185	16	81728081	A	C	4.2e-11	0.010519	0.0017	783779	6.64706	0.3717
935	rs2023671	f11	16	23849839	T	G	0.000643231	-0.009355	0.00274123	-3.4127	681275	0.2662	16	23849839	T	G	5.8e-10	-0.0114027	0.002	691845	-6.1	0.2521
936	rs2035831	f11	3	173683791	C	G	0.00036302	-0.009026	0.00253141	-3.5656	681275	0.3553	3	173683791	C	G	5.5e-09	-0.0100791	0.0018	674163	-6	0.339
937	rs2065418	f11	11	30422068	G	T	1.97472e-06	0.01215	0.00255467	4.75599	681275	0.3416	11	30422068	T	G	3.6e-20	0.0165802	0.0018	691707	9.22222	0.3623
938	rs2075650	f11	19	45395619	G	A	2.6657e-05	0.01368	0.00325692	4.20029	681275	0.1659	19	45395619	A	G	1.5e-25	0.0243999	0.0023	779741	10.6087	0.1394
939	rs2080090	f11	17	65828371	A	T	0	0.02396	0.00253447	9.45364	681275	0.3534	17	65828371	A	T	1.5e-14	0.0169888	0.0022	689194	7.72727	0.2054
940	rs208015	f11	17	46252346	C	T	8.69971e-12	0.02218	0.00324909	6.82652	681275	0.1669	17	46252346	T	C	1.4e-25	0.0355996	0.0034	691575	10.4706	0.0784
941	rs2080454	f11	16	49062590	A	C	7.347e-08	-0.01307	0.00242825	-5.38247	681275	0.4674	16	49062590	A	C	1.7e-14	-0.0122126	0.0017	784784	-7.58824	0.3789
942	rs2083389	f11	2	24967724	C	T	0.026455	0.005854	0.00263757	2.21947	681275	0.3025	2	24967724	T	C	1.1e-24	0.0203001	0.002	691797	10.15	0.2425
943	rs2087011	f11	3	85087904	G	T	0.0332357	0.005427	0.00254882	2.12922	681275	0.3449	3	85087904	T	G	4.7e-16	-0.0143909	0.0018	682890	-8.11111	0.3524
944	rs2100814	f11	8	28118130	A	G	1.26593e-05	0.01088	0.00249203	4.36591	681275	0.3832	8	28118130	A	G	1.2e-10	0.010519	0.0017	683658	6.64706	0.4103
945	rs2112508	f11	5	62761734	A	C	0.00234187	0.007377	0.00242421	3.04306	681275	0.4848	5	62761734	A	C	2.1e-09	0.00991017	0.0018	686850	5.88889	0.3777
946	rs2124499	f11	3	123093541	C	G	0.0206043	-0.006644	0.00286978	-2.31516	681275	0.2321	3	123093541	C	G	3.4e-13	-0.0115112	0.0017	785955	-7.23529	0.3718
947	rs2124885	f11	5	95911001	T	C	0	0.02315	0.00257285	8.99781	681275	0.3319	5	95911001	T	C	1.7e-09	0.0293008	0.0049	691364	5.97959	0.03262
948	rs2143253	f11	20	41987392	A	G	3.7851e-09	-0.01783	0.00302546	-5.89332	681275	0.2006	20	41987392	A	G	1.1e-12	-0.018799	0.0026	684760	-7.23077	0.1189
949	rs2149724	f11	9	129466768	G	C	0.00615881	-0.006899	0.00251861	-2.7392	681275	0.3636	9	129466768	C	G	1.5e-12	-0.0120899	0.0018	691483	-7.11111	0.3558
950	rs2155645	f11	11	112912947	T	C	0.00489552	-0.007154	0.00254244	-2.81383	681275	0.3486	11	112912947	T	C	7.1e-10	-0.0107977	0.0019	789736	-6.10526	0.2608
951	rs215634	f11	7	32369148	G	A	1.15738e-05	0.01131	0.00257897	4.38547	681275	0.3288	7	32369148	A	G	2.6e-17	0.0150883	0.0018	681296	8.44444	0.3788
952	rs2160077	f11	14	92428410	A	G	0.000801954	0.008339	0.00248768	3.35212	681275	0.3868	14	92428410	A	G	1.6e-08	0.00885155	0.0016	795067	5.8125	0.4294
953	rs2161097	f11	5	103945178	T	C	0.00120536	0.007962	0.00245922	3.23761	681275	0.4146	5	103945178	T	C	2.5e-08	0.00909357	0.0017	692354	5.64706	0.4436
954	rs2162524	f11	2	230817437	C	T	0.00624566	-0.007807	0.0028549	-2.7346	681275	0.2356	2	230817437	T	C	4.1e-17	-0.0154201	0.0018	691302	-8.61111	0.3321
955	rs2163188	f11	10	65314711	C	G	8.16416e-09	0.01494	0.00259149	5.76503	681275	0.3227	10	65314711	C	G	2e-14	0.0124646	0.0017	686502	7.70588	0.474
956	rs2174307	f11	9	73791849	C	G	1.52126e-06	0.01166	0.00242491	4.80842	681275	0.4806	9	73791849	C	G	4.9e-12	0.0112965	0.0017	686559	7.11765	0.4067
957	rs2174367	f11	8	89408196	T	G	0.000844513	-0.01208	0.00361917	-3.33778	681275	0.1286	8	89408196	T	G	9.3e-11	-0.0112969	0.0019	684335	-6.36842	0.3136
958	rs2185027	f11	6	153381622	C	A	2.30926e-14	-0.0187	0.00245007	-7.63244	681275	0.426	6	153381622	A	C	5e-14	-0.0129858	0.0018	791606	-7.5	0.2968
959	rs2190788	f11	5	144484261	T	G	0.0144108	0.008367	0.00341949	2.44686	681275	0.1472	5	144484261	T	G	2.9e-14	0.0137696	0.0019	683650	7.42105	0.3106
960	rs2228213	f11	6	12124855	A	G	2.72826e-10	-0.01715	0.00271641	-6.31348	681275	0.274	6	12124855	A	G	4.6e-16	-0.0135114	0.0017	795595	-8.17647	0.3481
961	rs2235564	f11	1	6713114	T	C	7.62962e-06	0.01399	0.00312603	4.47532	681275	0.1841	1	6713114	T	C	3.7e-13	0.0124648	0.0018	691544	7.27778	0.3466
962	rs2237403	f11	7	39448936	T	C	0.000262602	-0.00885	0.00242489	-3.64965	681275	0.4807	7	39448936	T	C	3.3e-11	-0.0112969	0.0018	692017	-6.72222	0.3422
963	rs2246012	f11	6	131898208	C	T	0.0159835	-0.006119	0.00253975	-2.40929	681275	0.3502	6	131898208	T	C	3.1e-13	-0.0157444	0.0022	795598	-7.18182	0.1628
964	rs2246664	f11	12	99611659	G	A	0.0172602	-0.005822	0.00244507	-2.38112	681275	0.4331	12	99611659	A	G	1.8e-14	0.0132498	0.0018	691039	7.61111	0.3661
965	rs2251361	f11	3	9428270	A	G	0.000371073	0.008665	0.00243409	3.55985	681275	0.4525	3	9428270	A	G	5.9e-09	-0.00982686	0.0018	670779	-5.83333	0.4622
966	rs2279632	f11	3	194869285	A	G	1.7429e-05	-0.01059	0.00246536	-4.29551	681275	0.4078	3	194869285	A	G	2.4e-10	-0.0136415	0.0022	691155	-6.36364	0.1827
967	rs2280039	f11	2	220363488	G	A	3.7413e-05	0.01077	0.00261224	4.1229	681275	0.3132	2	220363488	A	G	2.4e-08	0.0090129	0.0017	794862	5.58824	0.3468
968	rs2281819	f11	6	33771673	A	T	0.0152644	0.007302	0.00300984	2.42604	681275	0.2034	6	33771673	A	T	5.1e-15	-0.0159561	0.002	687785	-8	0.2302
969	rs2282231	f11	1	39569571	T	C	0.0160901	0.007822	0.00324987	2.40686	681275	0.1668	1	39569571	T	C	4.8e-15	0.0164771	0.0021	689443	7.85714	0.2249
970	rs2282585	f11	18	52625947	T	C	1.20157e-05	-0.01079	0.00246499	-4.3773	681275	0.4082	18	52625947	T	C	4.6e-09	-0.00949761	0.0017	688738	-5.94118	0.4571
971	rs2283093	f11	7	126721231	T	C	0.00792293	0.00807	0.00303916	2.65534	681275	0.1982	7	126721231	T	C	3.1e-09	0.0119693	0.0021	691773	6.04762	0.2066
972	rs2289379	f11	7	44804225	T	C	2.43108e-05	-0.01405	0.00332851	-4.2211	681275	0.1572	7	44804225	T	C	4.3e-14	-0.0129858	0.0018	681639	-7.5	0.398
973	rs2307022	f11	16	68381978	G	A	0.000102327	0.01459	0.00375546	3.88501	681275	0.118	16	68381978	A	G	5.5e-15	0.012986	0.0017	795159	7.94118	0.3344
974	rs2307111	f11	5	75003678	C	T	0	0.02436	0.00244206	9.9752	681275	0.4378	5	75003678	T	C	1.6e-58	0.0265001	0.0016	795430	16.5625	0.3962
975	rs2317652	f11	20	1414652	T	C	6.48588e-05	-0.01026	0.0025686	-3.9944	681275	0.3341	20	1414652	T	C	1e-08	-0.00941628	0.0017	682553	-5.88235	0.4362
976	rs2324999	f11	3	86158885	T	C	0.00661973	0.008197	0.00301872	2.71539	681275	0.2018	3	86158885	T	C	9e-16	0.0163742	0.002	783776	8.2	0.1935
977	rs2357760	f11	6	120213880	A	G	5.5171e-06	0.01189	0.00261658	4.5441	681275	0.3113	6	120213880	A	G	6.8e-17	0.0142694	0.0017	791053	8.52941	0.3246
978	rs2362777	f11	3	24927919	G	T	8.19862e-10	-0.01977	0.00321933	-6.14103	681275	0.1708	3	24927919	T	G	1.3e-08	-0.00957908	0.0018	687004	-5.66667	0.3614
979	rs236527	f11	17	68215574	C	G	0.00018874	-0.009209	0.0024665	-3.73363	681275	0.4066	17	68215574	C	G	2.9e-08	-0.00999437	0.0019	676956	-5.63158	0.3044
980	rs2384146	f11	2	25554091	G	A	0.00965648	-0.007525	0.00290777	-2.58789	681275	0.2236	2	25554091	A	G	4.8e-08	-0.0090129	0.0017	685299	-5.58824	0.4347
981	rs2408227	f11	5	124308088	A	T	1.11022e-15	0.0194	0.00242335	8.00544	681275	0.4926	5	124308088	A	T	7.7e-09	0.00966097	0.0018	687135	5.72222	0.3879
982	rs2425024	f11	20	33844938	C	A	0.00333031	0.009312	0.00317222	2.93548	681275	0.1773	20	33844938	A	C	2.7e-08	-0.00966097	0.0018	692589	-5.72222	0.3364
983	rs2425840	f11	20	44904838	C	A	0.000622947	-0.009891	0.0028909	-3.42142	681275	0.2273	20	44904838	A	C	1.6e-11	-0.0110908	0.0018	681680	-6.61111	0.4059
984	rs2429150	f11	12	2152655	C	A	4.20573e-07	-0.01649	0.00325928	-5.0594	681275	0.1656	12	2152655	A	C	2.7e-10	-0.0103396	0.0018	686276	-6.16667	0.4164
985	rs2467594	f11	11	29224006	G	A	0.00441865	-0.006957	0.00244395	-2.84662	681275	0.4348	11	29224006	A	G	6.5e-12	-0.0114028	0.0018	691404	-6.77778	0.3635
986	rs2491864	f11	1	242986063	A	G	5.70379e-09	0.01412	0.00242394	5.82522	681275	0.4867	1	242986063	A	G	7.3e-11	0.0132492	0.0021	690625	6.52381	0.215
987	rs252818	f11	5	106725691	T	C	1.04787e-05	0.01087	0.0024665	4.40705	681275	0.4066	5	106725691	T	C	4.5e-09	0.0125932	0.0022	683911	6	0.1864
988	rs2579106	f11	12	90628230	T	C	0.000483108	-0.009139	0.00261866	-3.48995	681275	0.3104	12	90628230	T	C	4.8e-12	-0.0131174	0.002	685338	-6.8	0.2674
989	rs2600226	f11	3	12928762	T	C	0.000118811	-0.009738	0.00253029	-3.84857	681275	0.356	3	12928762	T	C	3.7e-10	-0.0107977	0.0019	685285	-6.10526	0.3303
990	rs2609093	f11	2	6231199	G	T	0.000957563	0.00858	0.00259787	3.30271	681275	0.3197	2	6231199	T	G	6.3e-09	0.0106105	0.002	688879	5.7	0.2508
991	rs2611742	f11	5	95856501	C	T	0	-0.0355	0.0024858	-14.2811	681275	0.3884	5	95856501	T	C	3.7e-18	-0.0150882	0.0017	691646	-8.94118	0.4039
992	rs2635727	f11	6	50820940	C	T	6.40272e-09	-0.01673	0.00288156	-5.80588	681275	0.2294	6	50820940	T	C	1.3e-49	-0.0279997	0.0019	792938	-14.7368	0.2541
993	rs2680648	f11	3	53777176	C	T	6.20724e-05	0.01144	0.00285658	4.00479	681275	0.2352	3	53777176	T	C	3.8e-15	0.0159561	0.002	686125	8	0.235
994	rs2682406	f11	3	158026489	A	T	3.90083e-05	-0.0102	0.00247978	-4.11328	681275	0.3937	3	158026489	A	T	8.9e-14	-0.0125933	0.0018	684757	-7.33333	0.4174
995	rs2685230	f11	2	437664	G	A	7.45303e-07	-0.01255	0.00253578	-4.94917	681275	0.3526	2	437664	A	G	6.7e-26	-0.0175958	0.0017	795535	-10.3529	0.3641
996	rs2691528	f11	7	77803094	T	C	8.54446e-07	-0.01255	0.00254952	-4.9225	681275	0.3445	7	77803094	T	C	1.7e-10	-0.0120898	0.002	690146	-6.4	0.246
997	rs2694047	f11	8	116750548	G	A	0.000507753	-0.008507	0.00244691	-3.47663	681275	0.4304	8	116750548	A	G	3.9e-21	-0.0187995	0.002	690295	-9.4	0.253
998	rs2710323	f11	3	52815905	C	T	0	-0.02076	0.00242819	-8.54958	681275	0.4676	3	52815905	T	C	4.8e-18	-0.01377	0.0016	790805	-8.8125	0.4804
999	rs2733287	f11	12	41880909	C	A	1.35193e-05	-0.01072	0.0024635	-4.35153	681275	0.4098	12	41880909	A	C	6.8e-20	-0.0156369	0.0017	681730	-9.23529	0.4829
1000	rs273504	f11	19	18215247	G	A	1.12851e-05	-0.01163	0.00264862	-4.39096	681275	0.2981	19	18215247	A	G	4.4e-18	-0.0151999	0.0018	690672	-8.5	0.4266
1001	rs273697	f11	18	23178748	A	G	0.00841659	-0.006421	0.00243692	-2.63488	681275	0.4468	18	23178748	A	G	1.5e-08	-0.00925426	0.0017	683992	-5.76471	0.4779
1002	rs2744974	f11	6	34579431	T	C	0.00955581	0.006856	0.00264557	2.5915	681275	0.2993	6	34579431	T	C	1.4e-45	0.0249001	0.0018	789647	13.8333	0.338
1003	rs2784187	f11	6	51468139	C	T	3.42806e-05	-0.01029	0.00248371	-4.14299	681275	0.3902	6	51468139	T	C	1.1e-14	-0.012986	0.0017	690822	-7.94118	0.4128
1004	rs2796456	f11	9	84193487	C	A	0.011256	0.01806	0.00712525	2.53465	681275	0.0298	9	84193487	A	C	2.9e-09	0.0107977	0.0019	688419	6.10526	0.2748
1005	rs2820311	f11	1	201841476	G	A	2.81219e-07	-0.02088	0.00406572	-5.13562	681275	0.0985	1	201841476	A	G	4.1e-38	-0.0235	0.0018	691876	-13.0556	0.3369
1006	rs2832283	f11	21	30690558	A	G	0.00382991	0.01186	0.00410119	2.89184	681275	0.0966	21	30690558	A	G	5.8e-09	0.010703	0.002	792324	5.75	0.2208
1007	rs2842385	f11	6	19078274	G	A	4.19928e-05	-0.01175	0.00286849	-4.09623	681275	0.2324	6	19078274	A	G	3.4e-08	-0.0111927	0.0022	689031	-5.45455	0.1981
1008	rs2862733	f11	2	59041432	T	C	7.66809e-11	-0.01621	0.00249117	-6.50697	681275	0.3839	2	59041432	T	C	1.7e-09	-0.00982632	0.0017	682403	-6.17647	0.4295
1009	rs2866816	f11	19	30683879	C	T	0.00784312	0.006798	0.00255684	2.65875	681275	0.3404	19	30683879	T	C	5.6e-11	0.0122122	0.002	688980	6.45	0.2607
1010	rs294704	f11	5	152519088	T	G	0.0121182	-0.0167	0.00665688	-2.50868	681275	0.0343	5	152519088	T	G	4e-09	-0.010519	0.0019	690036	-5.94737	0.2761
1011	rs2952862	f11	4	130758713	C	T	0.00600998	0.0078	0.00283922	2.74724	681275	0.2394	4	130758713	T	C	4e-15	0.0140228	0.0018	690240	7.94444	0.3471
1012	rs2980240	f11	8	76312110	C	A	0.00050866	-0.008902	0.00256088	-3.47615	681275	0.3382	8	76312110	A	C	2e-17	-0.0190994	0.0022	690537	-8.68182	0.1817
1013	rs2984433	f11	6	39973445	G	T	9.27154e-06	-0.01076	0.00242698	-4.4335	681275	0.4717	6	39973445	T	G	1.6e-09	-0.0102521	0.0018	688629	-6.11111	0.3473
1014	rs298563	f11	5	17276986	C	T	0.00160802	0.007724	0.00244861	3.15445	681275	0.428	5	17276986	T	C	4.6e-08	0.0119694	0.0023	683103	5.52174	0.1807
1015	rs3003612	f11	9	130988616	T	C	2.42267e-09	-0.01457	0.00244193	-5.96659	681275	0.438	9	130988616	T	C	1.5e-09	-0.00982632	0.0017	683410	-6.17647	0.457
1016	rs3007105	f11	14	47367616	T	C	1.09589e-06	0.01197	0.0024561	4.87359	681275	0.4183	14	47367616	T	C	1.1e-17	0.0138967	0.0017	785488	8.35294	0.4697
1017	rs323781	f11	5	86752616	C	A	0.0308347	-0.01973	0.00913765	-2.1592	681275	0.0179	5	86752616	A	C	1.2e-12	-0.0379991	0.0054	676062	-7.03704	0.02993
1018	rs329122	f11	5	133864599	A	G	3.24185e-14	-0.01901	0.00250525	-7.58807	681275	0.373	5	133864599	A	G	4.3e-14	-0.0117352	0.0017	792745	-7.35294	0.4226
1019	rs33429	f11	19	30939360	A	G	3.57243e-07	0.01238	0.00243201	5.09044	681275	0.4572	19	30939360	A	G	5.9e-13	0.0132494	0.0019	680401	7.21053	0.3008
1020	rs33485	f11	3	42417982	T	C	6.02496e-05	-0.01373	0.00342238	-4.01183	681275	0.1469	3	42417982	T	C	1.1e-15	-0.0157443	0.002	690171	-7.9	0.2691
1021	rs338705	f11	13	89113509	C	T	4.59648e-05	0.01007	0.00247101	4.07525	681275	0.402	13	89113509	T	C	2.5e-08	0.00966112	0.0019	690870	5.42105	0.3247
1022	rs339647	f11	1	194899413	T	A	8.9144e-06	0.01108	0.0024944	4.44196	681275	0.3813	1	194899413	A	T	8.5e-09	0.0107972	0.002	689099	5.8	0.2443
1023	rs355777	f11	3	154034950	C	G	0.000100225	0.00944	0.00242671	3.89005	681275	0.4727	3	154034950	C	G	1.4e-18	0.0151995	0.0017	689978	9	0.4106
1024	rs3731695	f11	2	203820275	C	T	0.0173996	-0.006613	0.00278073	-2.37815	681275	0.2547	2	203820275	T	C	7.9e-13	-0.0107972	0.0016	793581	-7.25	0.4418
1025	rs3740694	f11	11	47182926	A	G	0.000510493	-0.01905	0.00548172	-3.47519	681275	0.0515	11	47182926	A	G	7.3e-09	-0.0122127	0.0022	795411	-5.86364	0.1712
1026	rs3745615	f11	19	47543774	A	G	3.6878e-05	0.01085	0.00262953	4.12622	681275	0.3058	19	47543774	A	G	7.6e-26	0.0218998	0.0021	621213	10.4286	0.2806
1027	rs3764625	f11	19	49649051	G	T	0.00115732	0.009102	0.00280131	3.2492	681275	0.2491	19	49649051	T	G	6e-10	0.0101652	0.0018	684253	6.05556	0.4116
1028	rs3773192	f11	3	78660056	T	C	0.0143336	-0.00616	0.00251553	-2.44879	681275	0.3657	3	78660056	T	C	1.8e-10	-0.0117353	0.002	690980	-6.25	0.2706
1029	rs3800229	f11	6	108996963	T	G	6.29052e-12	0.02002	0.00291289	6.87291	681275	0.2225	6	108996963	T	G	1.4e-22	0.0174945	0.0018	792474	9.72222	0.2877
1030	rs3803286	f11	14	103246470	G	A	1.36812e-05	0.01057	0.00243049	4.34892	681275	0.461	14	103246470	A	G	4.1e-23	0.0180983	0.0018	691435	10.0556	0.3431
1031	rs3803522	f11	15	68126675	G	A	5.37399e-05	-0.01296	0.00320892	-4.03874	681275	0.1722	15	68126675	A	G	1.8e-14	-0.0151999	0.002	791956	-7.65	0.2087
1032	rs3807566	f11	7	50564204	T	G	0.0162685	-0.006043	0.00251495	-2.40284	681275	0.3661	7	50564204	T	G	2e-13	-0.0119692	0.0017	687535	-7.47059	0.443
1033	rs3807875	f11	7	122052524	G	A	0.00423588	-0.006974	0.00243843	-2.86004	681275	0.444	7	122052524	A	G	3.5e-08	-0.00893222	0.0017	771110	-5.52941	0.3713
1034	rs3811514	f11	2	228883721	C	T	0.0234528	0.00564	0.00248899	2.26598	681275	0.3857	2	228883721	T	C	1.2e-12	0.0112965	0.0017	692543	7.11765	0.4877
1035	rs3813680	f11	6	24848086	G	A	5.13631e-06	-0.01582	0.00346995	-4.55914	681275	0.1421	6	24848086	A	G	1.6e-09	0.0141468	0.0024	692399	6	0.1562
1036	rs3828137	f11	1	177920754	A	G	0.000310334	-0.01336	0.0037044	-3.60652	681275	0.1218	1	177920754	A	G	1.1e-23	-0.016683	0.0017	784007	-9.82353	0.4121
1037	rs3829541	f11	16	3730499	G	C	1.72572e-05	-0.01097	0.00255252	-4.29771	681275	0.3428	16	3730499	C	G	2.9e-08	-0.00917359	0.0017	682952	-5.70588	0.4598
1038	rs3829849	f11	9	129390800	T	C	0.0176304	0.008057	0.00339486	2.37329	681275	0.1498	9	129390800	T	C	5.9e-09	0.00925426	0.0017	793851	5.76471	0.3589
1039	rs3844598	f11	5	140992235	G	A	0.00958902	-0.006481	0.00250202	-2.59031	681275	0.3754	5	140992235	A	G	3.8e-08	-0.0090129	0.0017	690704	-5.58824	0.479
1040	rs3850988	f11	15	72989224	G	A	0.0141319	-0.005968	0.00243205	-2.45389	681275	0.4571	15	72989224	A	G	4.9e-14	-0.0137696	0.0019	791754	-7.42105	0.2551
1041	rs389512	f11	6	31947594	C	G	2.56644e-11	-0.02022	0.0030317	-6.66952	681275	0.1995	6	31947594	C	G	4.9e-15	-0.0199	0.0025	691205	-7.96	0.1283
1042	rs3902840	f11	9	129419025	A	G	8.71619e-05	0.009836	0.00250675	3.9238	681275	0.3719	9	129419025	A	G	3.2e-13	0.0221999	0.003	683761	7.4	0.08589
1043	rs3930017	f11	7	76720582	G	A	0.000446076	-0.01212	0.0034518	-3.51121	681275	0.1439	7	76720582	A	G	2.3e-12	-0.0111931	0.0017	770765	-7.05882	0.4231
1044	rs3930349	f11	17	31475545	A	C	0.0195546	-0.005904	0.00252871	-2.33479	681275	0.357	17	31475545	A	C	4.2e-12	-0.0141466	0.0021	691857	-6.85714	0.2196
1045	rs3935648	f11	17	79085335	G	C	5.54756e-09	0.01461	0.00250607	5.82985	681275	0.3724	17	79085335	C	G	6.8e-09	0.0117354	0.0022	629303	5.68182	0.2328
1046	rs3977755	f11	10	104420210	T	C	1.27935e-08	-0.01551	0.00272641	-5.6888	681275	0.2708	10	104420210	T	C	5.9e-13	-0.0129857	0.0019	731529	-7.10526	0.2804
1047	rs40067	f11	5	107439012	A	G	0.00153727	-0.007889	0.00249056	-3.16756	681275	0.3844	5	107439012	A	G	7.1e-30	-0.0266004	0.0023	681695	-11.5652	0.1713
1048	rs4012234	f11	20	32553047	G	T	0.0012019	-0.008186	0.00252777	-3.23843	681275	0.3576	20	32553047	T	G	9.9e-16	-0.0137694	0.0018	689653	-7.83333	0.4076
1049	rs405001	f11	8	9165380	T	G	0.01017	-0.006572	0.0025572	-2.56999	681275	0.3402	8	9165380	T	G	6.2e-13	-0.0120899	0.0018	664634	-7.11111	0.4788
1050	rs4077093	f11	12	51593616	G	T	0.00147409	0.01329	0.00417959	3.17974	681275	0.0926	12	51593616	T	G	5.1e-09	0.0120893	0.0022	620584	5.81818	0.217
1051	rs4132132	f11	4	31001301	C	T	1.65848e-07	-0.01623	0.00310086	-5.23404	681275	0.188	4	31001301	T	C	1.1e-11	-0.0111931	0.0018	670889	-6.66667	0.4513
1052	rs4148155	f11	4	89054667	G	A	7.02797e-06	0.01193	0.00265534	4.49284	681275	0.2955	4	89054667	A	G	5e-13	0.018799	0.0026	794889	7.23077	0.1127
1053	rs415237	f11	19	34323214	C	T	8.33266e-07	-0.01324	0.00268701	-4.92741	681275	0.2839	19	34323214	T	C	6.1e-12	-0.0118511	0.0018	687063	-7	0.3482
1054	rs417644	f11	12	50277426	A	T	4.44401e-07	-0.01754	0.00347404	-5.04888	681275	0.1417	12	50277426	A	T	6.3e-12	-0.0174952	0.0026	793914	-6.73077	0.112
1055	rs420158	f11	9	101477500	T	C	3.03243e-10	-0.01531	0.00243127	-6.29711	681275	0.459	9	101477500	T	C	2.1e-10	-0.0110913	0.0019	795595	-6.26316	0.266
1056	rs4254438	f11	19	18395537	T	C	0.0041015	-0.007437	0.00259107	-2.87025	681275	0.3229	19	18395537	T	C	4.9e-08	-0.00933552	0.0018	690878	-5.5	0.3679
1057	rs427943	f11	21	46570896	C	A	4.61349e-05	-0.009939	0.00243938	-4.07439	681275	0.4423	21	46570896	A	C	7.3e-23	-0.016989	0.0017	712095	-10	0.4331
1058	rs429343	f11	2	147903382	G	A	0.0036135	0.009205	0.00316316	2.91007	681275	0.1786	2	147903382	A	G	6.8e-18	0.0148608	0.0017	689345	8.82353	0.4187
1059	rs4319547	f11	12	123079035	G	A	3.90653e-05	-0.01408	0.00342334	-4.11294	681275	0.1468	12	123079035	A	G	1.5e-26	-0.0198	0.0019	789727	-10.4211	0.2606
1060	rs4321967	f11	8	10641407	T	C	0.0206426	0.005968	0.00257857	2.31446	681275	0.329	8	10641407	T	C	8.2e-22	-0.0158509	0.0017	791769	-9.35294	0.4418
1061	rs4372836	f11	2	28973883	C	T	0.00695382	0.007036	0.00260685	2.69905	681275	0.3156	2	28973883	T	C	7.3e-16	0.0138971	0.0018	794417	7.88889	0.3034
1062	rs4384733	f11	2	25204523	C	T	5.83293e-06	0.01285	0.00283517	4.53236	681275	0.2404	2	25204523	T	C	2.5e-08	0.0148607	0.0027	673993	5.55556	0.1121
1063	rs4391262	f11	6	50378717	T	C	0.00690965	0.0139	0.00514592	2.70117	681275	0.0589	6	50378717	T	C	4.7e-18	0.0338002	0.0039	690424	8.66667	0.05414
1064	rs4448948	f11	16	72569236	T	A	0.025449	0.01126	0.00503912	2.23452	681275	0.0616	16	72569236	A	T	3.1e-13	0.0237996	0.0033	686703	7.21212	0.06729
1065	rs4482463	f11	2	205375909	A	C	1.53748e-07	-0.01311	0.00249809	-5.24801	681275	0.3784	2	205375909	A	C	2.8e-23	-0.0331004	0.0033	635414	-10.0303	0.0787
1066	rs4500930	f11	2	228985505	T	C	0.000767285	0.008155	0.00242396	3.36433	681275	0.4866	2	228985505	T	C	6.5e-18	0.0155288	0.0018	680852	8.66667	0.3461
1067	rs4521182	f11	3	28631124	C	T	0.00564472	0.009234	0.0033363	2.76774	681275	0.1563	3	28631124	T	C	3.7e-08	0.00974384	0.0019	688234	5.47368	0.31
1068	rs4523610	f11	10	122069448	C	T	0.0251437	-0.005514	0.0024625	-2.23919	681275	0.4109	10	122069448	T	C	1.3e-09	-0.011511	0.002	686905	-6.15	0.229
1069	rs455527	f11	16	89644001	C	T	4.96818e-06	0.01202	0.00263243	4.56613	681275	0.3046	16	89644001	T	C	1.1e-08	0.0198996	0.0035	779790	5.68571	0.05589
1070	rs4653017	f11	1	33776728	T	C	0.00352146	0.009071	0.00310851	2.91812	681275	0.1868	1	33776728	T	C	4.5e-11	0.0114028	0.0018	686378	6.77778	0.3182
1071	rs4665766	f11	2	25366130	T	A	0.00109046	0.00799	0.00244636	3.26608	681275	0.4312	2	25366130	A	T	4e-24	0.0209	0.0021	690793	9.95238	0.229
1072	rs4670627	f11	2	37046711	T	C	0.0124778	0.008213	0.00328739	2.49833	681275	0.1621	2	37046711	T	C	2.6e-10	0.00982632	0.0017	794641	6.17647	0.4371
1073	rs4671328	f11	2	58935282	G	T	6.66134e-16	0.01988	0.00246536	8.06372	681275	0.4078	2	58935282	T	G	2.2e-36	0.0219002	0.0017	679487	12.8824	0.4467
1074	rs4683096	f11	3	45374496	G	T	0.00847907	0.006874	0.00261133	2.63237	681275	0.3136	3	45374496	T	G	2.8e-11	0.0107978	0.0017	682633	6.82353	0.4388
1075	rs469524	f11	21	40245669	C	G	2.26682e-05	0.01178	0.00278037	4.23685	681275	0.2548	21	40245669	C	G	1.3e-08	0.009416	0.0018	690990	5.55556	0.4243
1076	rs4703019	f11	5	102053558	A	G	0.00317858	0.007499	0.0025421	2.94992	681275	0.3488	5	102053558	A	G	1e-09	0.00949761	0.0017	794152	5.94118	0.4097
1077	rs4711986	f11	6	51789259	A	G	0.022147	-0.006154	0.00268988	-2.28784	681275	0.2829	6	51789259	A	G	1.7e-15	0.0140228	0.0018	687827	7.94444	0.3541
1078	rs4718966	f11	7	70040558	T	C	1.43391e-10	0.01725	0.00269017	6.41225	681275	0.2828	7	70040558	T	C	4.6e-13	0.0119692	0.0018	686820	7.05556	0.4183
1079	rs4722672	f11	7	27231762	T	C	0.000611395	0.008518	0.00248591	3.42651	681275	0.3883	7	27231762	T	C	1.8e-12	-0.0149751	0.0021	784309	-7.19048	0.1849
1080	rs472611	f11	11	119824102	G	A	0.000426758	-0.009176	0.00260463	-3.52296	681275	0.3166	11	119824102	A	G	3.8e-08	-0.00949789	0.0018	686211	-5.61111	0.3384
1081	rs4740383	f11	9	133783566	A	G	8.77649e-06	0.01137	0.00255775	4.44531	681275	0.3399	9	133783566	A	G	1.9e-12	0.0118511	0.0018	662683	7	0.416
1082	rs4740619	f11	9	15634326	C	T	4.86018e-05	0.01172	0.0028851	4.06225	681275	0.2286	9	15634326	T	C	2.3e-30	0.018599	0.0016	794491	11.625	0.4521
1083	rs4745794	f11	10	77534000	G	A	0.002141	-0.00747	0.00243327	-3.06994	681275	0.4543	10	77534000	A	G	7.2e-11	-0.0106104	0.0017	678128	-6.70588	0.4843
1084	rs4757144	f11	11	13331226	A	G	0.00397711	0.006985	0.00242537	2.87997	681275	0.4783	11	13331226	A	G	5.6e-22	0.0168873	0.0018	690082	9.38889	0.4122
1085	rs4766500	f11	12	110993791	A	G	0.00263503	-0.0135	0.00448895	-3.00739	681275	0.0791	12	110993791	A	G	5.5e-14	-0.0118512	0.0017	795408	-7.41176	0.3596
1086	rs4783241	f11	16	82650384	C	G	1.10248e-05	-0.01155	0.00262737	-4.39603	681275	0.3067	16	82650384	C	G	4e-10	-0.0100797	0.0017	689741	-6.35294	0.4938
1087	rs4802778	f11	19	51812034	G	A	3.44274e-05	-0.01004	0.00242394	-4.14201	681275	0.4867	19	51812034	A	G	8.4e-11	-0.0107978	0.0018	686198	-6.44444	0.4255
1088	rs4807158	f11	19	1880343	G	C	0.000199744	0.009071	0.00243887	3.71934	681275	0.4432	19	1880343	C	G	4.5e-08	0.0180985	0.0033	686211	5.48485	0.08302
1089	rs4807179	f11	19	1956035	A	G	0.000595029	0.008356	0.00243341	3.43387	681275	0.454	19	1956035	A	G	1.9e-13	0.0127232	0.0018	687702	7.38889	0.3507
1090	rs4814512	f11	20	16564210	A	C	0.0216665	0.006132	0.00267054	2.29616	681275	0.2898	20	16564210	A	C	2.3e-10	0.0127229	0.0021	692559	6.33333	0.218
1091	rs4818751	f11	21	46440385	A	C	0.00339906	0.007189	0.00245431	2.92914	681275	0.4205	21	46440385	A	C	6.8e-10	-0.0103396	0.0018	677341	-6.16667	0.4374
1092	rs4820408	f11	22	40604945	G	T	0	0.02525	0.00242607	10.4078	681275	0.4752	22	40604945	T	G	2.1e-19	0.0149748	0.0017	794185	8.88235	0.408
1093	rs4834272	f11	4	113313986	C	T	2.49145e-09	-0.01447	0.00242703	-5.96202	681275	0.4715	4	113313986	T	C	3.3e-11	-0.0107031	0.0017	791609	-6.76471	0.3318
1094	rs4835778	f11	5	137671026	G	A	0.000113474	0.00936	0.00242499	3.85981	681275	0.4802	5	137671026	A	G	2.1e-08	-0.0119694	0.0023	692112	-5.52174	0.1797
1095	rs483752	f11	9	27612918	T	C	6.52078e-06	0.01112	0.00246631	4.50876	681275	0.4068	9	27612918	T	C	3.7e-08	0.011297	0.0022	515509	5.5	0.2585
1096	rs4841234	f11	8	9683297	A	G	0.0164881	-0.006012	0.00250716	-2.39793	681275	0.3716	8	9683297	A	G	1.4e-08	0.0120893	0.0023	688538	5.56522	0.1781
1097	rs4858887	f11	3	48092017	A	C	0.0135614	0.006938	0.00281041	2.46868	681275	0.2467	3	48092017	A	C	2.1e-11	-0.0116218	0.0019	692416	-6.52632	0.3189
1098	rs486359	f11	6	160774441	C	G	7.72715e-14	0.02003	0.00267966	7.47483	681275	0.2865	6	160774441	C	G	1.6e-11	0.0104284	0.0017	770999	6.58824	0.4853
1099	rs4865796	f11	5	53272664	A	G	3.3641e-05	-0.01357	0.003272	-4.14731	681275	0.164	5	53272664	A	G	5.2e-09	-0.00966097	0.0018	789716	-5.72222	0.3092
1100	rs4877313	f11	9	88915566	T	A	0.0052943	0.006822	0.00244642	2.78856	681275	0.4311	9	88915566	A	T	4.1e-10	0.0122123	0.0021	691598	6.14286	0.2183
1101	rs488029	f11	3	173119378	A	G	3.36713e-08	0.01459	0.00264255	5.52119	681275	0.3005	3	173119378	A	G	5.1e-17	0.0142694	0.0017	678051	8.52941	0.4508
1102	rs4906908	f11	15	27040082	G	T	1.74649e-11	-0.01673	0.00248744	-6.72578	681275	0.387	15	27040082	T	G	2.5e-09	-0.00966097	0.0017	691345	-6.05882	0.4747
1103	rs4912637	f11	5	141720261	A	G	0.0178967	-0.006544	0.00276381	-2.36775	681275	0.2595	5	141720261	A	G	1.5e-08	-0.00966097	0.0018	691647	-5.72222	0.3461
1104	rs4929923	f11	11	8639200	C	T	8.54872e-14	-0.01864	0.00249809	-7.46171	681275	0.3784	11	8639200	T	C	7.2e-27	-0.0180978	0.0017	794933	-10.6471	0.3624
1105	rs4969387	f11	17	79081724	C	G	2.1125e-07	-0.01739	0.00335122	-5.18916	681275	0.1546	17	79081724	C	G	4.3e-13	-0.0142697	0.002	678051	-7.25	0.2537
1106	rs4985155	f11	16	15129459	G	A	7.42622e-11	0.01585	0.00243405	6.51179	681275	0.4526	16	15129459	A	G	3e-12	0.0111931	0.0017	794269	7.05882	0.3369
1107	rs4986044	f11	17	21261560	T	C	1.52793e-07	-0.01337	0.00254707	-5.24916	681275	0.3459	17	21261560	T	C	3.3e-23	-0.0163742	0.0016	787219	-10.25	0.4687
1108	rs513349	f11	6	33541719	G	A	0.00304922	0.007585	0.00256014	2.96273	681275	0.3386	6	33541719	A	G	6.7e-12	0.0112969	0.0018	690270	6.72222	0.3872
1109	rs543874	f11	1	177889480	G	A	0	-0.04725	0.00290963	-16.2392	681275	0.2232	1	177889480	A	G	1.2e-122	-0.0474997	0.002	795504	-23.75	0.1952
1110	rs559267	f11	20	54157497	G	A	9.76996e-14	-0.01815	0.00243826	-7.44383	681275	0.4443	20	54157497	A	G	3e-11	-0.0107031	0.0017	794315	-6.76471	0.3358
1111	rs573455	f11	11	117267884	G	A	0.000255457	-0.008984	0.00245684	-3.65673	681275	0.4174	11	117267884	A	G	1.6e-08	-0.00885155	0.0016	795095	-5.8125	0.453
1112	rs6014523	f11	20	54394975	C	T	5.93602e-08	0.02001	0.00369139	5.42072	681275	0.1228	20	54394975	T	C	1.4e-11	0.0147452	0.0022	691275	6.77273	0.1968
1113	rs6121381	f11	20	30785593	T	A	0.00955277	-0.006833	0.00263658	-2.59161	681275	0.3029	20	30785593	A	T	9.4e-10	-0.0145102	0.0024	691119	-6.125	0.1531
1114	rs6235	f11	5	95728898	G	C	1.11688e-12	-0.02081	0.00292469	-7.11528	681275	0.22	5	95728898	C	G	1.5e-19	-0.017495	0.0019	691708	-9.21053	0.2702
1115	rs6265	f11	11	27679916	T	C	0	-0.03777	0.00246641	-15.3138	681275	0.4067	11	27679916	T	C	1e-86	-0.0412001	0.0021	795458	-19.619	0.1951
1116	rs634042	f11	6	53988640	C	T	0.000657263	-0.008782	0.00257778	-3.40681	681275	0.3294	6	53988640	T	C	2e-08	-0.009416	0.0018	692479	-5.55556	0.3597
1117	rs6435622	f11	2	212296094	C	G	6.18175e-08	0.01313	0.00242543	5.41346	681275	0.478	2	212296094	C	G	2.5e-11	0.0117351	0.0019	688472	6.57895	0.3114
1118	rs6448587	f11	4	28561990	C	A	0.0202763	-0.006791	0.00292565	-2.3212	681275	0.2198	4	28561990	A	C	2.3e-13	0.0166824	0.0023	691097	7.26087	0.1891
1119	rs6449532	f11	5	60715446	T	C	0.00100479	-0.01154	0.00350847	-3.28918	681275	0.1384	5	60715446	T	C	1.2e-12	-0.0119692	0.0018	691904	-7.05556	0.3545
1120	rs6457816	f11	6	35362848	C	T	0.00290431	0.02807	0.00942678	2.97769	681275	0.0168	6	35362848	T	C	2.4e-11	-0.0230998	0.0035	692583	-6.6	0.06969
1121	rs6477694	f11	9	111932342	T	C	2.50169e-10	-0.01574	0.0024878	-6.32688	681275	0.3867	9	111932342	T	C	3.8e-13	-0.0115112	0.0017	789230	-7.23529	0.3559
1122	rs653264	f11	11	68699775	A	G	0.0211265	-0.006167	0.00267466	-2.30572	681275	0.2883	11	68699775	A	G	9.3e-09	-0.0093356	0.0017	686404	-5.82353	0.4694
1123	rs6545714	f11	2	59307725	A	G	0.000545368	-0.009109	0.00263462	-3.45742	681275	0.3037	2	59307725	A	G	9.1e-31	-0.0190999	0.0017	793368	-11.2353	0.3861
1124	rs6547735	f11	2	27831607	C	T	3.78447e-05	-0.01097	0.00266245	-4.12026	681275	0.2928	2	27831607	T	C	1.6e-08	-0.011193	0.0021	776048	-5.71429	0.2077
1125	rs6548221	f11	2	295255	G	A	4.66335e-05	0.01255	0.00308211	4.07189	681275	0.191	2	295255	A	G	1.7e-14	0.0149748	0.002	795394	7.55	0.2246
1126	rs6556301	f11	5	176527577	T	G	0.00700213	-0.0066	0.0024474	-2.69674	681275	0.4297	5	176527577	T	G	4.1e-10	-0.0103396	0.0018	734744	-6.16667	0.3596
1127	rs6561937	f11	13	58257667	A	T	0.000519431	-0.01321	0.00380633	-3.47053	681275	0.1144	13	58257667	A	T	4.2e-10	-0.011969	0.002	676775	-6.35	0.2435
1128	rs6569648	f11	6	130349119	T	C	0.000121248	-0.0252	0.00655637	-3.84359	681275	0.0354	6	130349119	T	C	3.7e-11	-0.0118506	0.0019	795618	-6.63158	0.2274
1129	rs6589497	f11	11	115622993	C	T	0.0179461	-0.009201	0.00388765	-2.36673	681275	0.109	11	115622993	T	C	1.6e-08	-0.0150883	0.0027	692536	-5.62963	0.1184
1130	rs6591407	f11	11	56914157	A	C	0.0131027	-0.008379	0.00337731	-2.48097	681275	0.1517	11	56914157	A	C	1.9e-08	-0.0109912	0.0021	794246	-5.61905	0.1861
1131	rs6598541	f11	15	99271135	G	A	0.000241741	0.008895	0.00242314	3.67085	681275	0.4966	15	99271135	A	G	1.2e-08	0.00925426	0.0017	790430	5.76471	0.3739
1132	rs663129	f11	18	57838401	A	G	0	0.05063	0.00294214	17.2086	681275	0.2164	18	57838401	A	G	1.6e-178	0.0545003	0.0019	788948	28.6842	0.2301
1133	rs6661316	f11	1	210095527	T	C	2.05454e-07	0.01277	0.00245845	5.19433	681275	0.4155	1	210095527	T	C	6.8e-11	0.00991017	0.0016	795169	6.625	0.4235
1134	rs6666954	f11	1	78578177	C	T	0.000223051	0.009132	0.00247388	3.69137	681275	0.3992	1	78578177	T	C	5.7e-12	0.0127233	0.0019	690306	7	0.2689
1135	rs6676084	f11	1	197094030	T	C	1.40166e-10	-0.02107	0.00328413	-6.41571	681275	0.1625	1	197094030	T	C	4.9e-12	-0.0114028	0.0018	786902	-6.77778	0.3091
1136	rs6692586	f11	1	23299906	G	A	0.000140541	0.01029	0.00270276	3.80721	681275	0.2785	1	23299906	A	G	1.1e-16	0.0191995	0.0023	690921	8.34783	0.168
1137	rs6710140	f11	2	621006	T	C	6.66134e-16	0.01957	0.0024231	8.07644	681275	0.4984	2	621006	T	C	2.5e-26	0.0198	0.0019	679085	10.4211	0.3332
1138	rs6710871	f11	2	143960593	A	G	0.00197426	0.01073	0.00346792	3.09408	681275	0.1423	2	143960593	A	G	1e-13	0.0178968	0.0024	741157	7.45833	0.1418
1139	rs6724631	f11	2	50713331	C	G	0.0220435	-0.005648	0.00246679	-2.28962	681275	0.4063	2	50713331	C	G	1.4e-13	-0.0119692	0.0017	691031	-7.47059	0.4573
1140	rs6759670	f11	2	950291	A	C	0.0178722	-0.005765	0.00243428	-2.36825	681275	0.4521	2	950291	A	C	1.9e-09	-0.0107977	0.0019	686778	-6.10526	0.2752
1141	rs6777784	f11	3	62376645	T	G	0.00394698	0.007044	0.00244382	2.88237	681275	0.435	3	62376645	T	G	4.7e-09	0.00982686	0.0018	679371	5.83333	0.3779
1142	rs6804181	f11	3	116937546	T	A	1.34963e-08	0.01608	0.00283116	5.67966	681275	0.2414	3	116937546	A	T	5.5e-11	0.0152	0.0023	687538	6.65217	0.1787
1143	rs6804842	f11	3	25106437	G	A	3.78593e-07	-0.01265	0.00249044	-5.07942	681275	0.3845	3	25106437	A	G	3.6e-21	-0.0155289	0.0017	789179	-9.17647	0.428
1144	rs6818414	f11	4	16600664	C	T	9.01088e-05	-0.01055	0.00269422	-3.91579	681275	0.2814	4	16600664	T	C	1.6e-08	-0.00917359	0.0017	685947	-5.70588	0.492
1145	rs6852276	f11	4	145261999	G	A	2.08179e-05	-0.01033	0.0024272	-4.25593	681275	0.4709	4	145261999	A	G	8.5e-11	-0.0100797	0.0017	781303	-6.35294	0.4018
1146	rs6859261	f11	5	75174598	A	G	0.0116153	-0.01228	0.00486602	-2.52362	681275	0.0664	5	75174598	A	G	1e-08	-0.017595	0.0031	690185	-5.67742	0.08524
1147	rs6864049	f11	5	124330522	G	A	1.78056e-08	-0.01472	0.0026136	-5.63207	681275	0.3126	5	124330522	A	G	6.7e-14	-0.0117352	0.0017	776397	-7.35294	0.4606
1148	rs6898812	f11	5	74253864	T	G	0.0126882	-0.00692	0.00277644	-2.4924	681275	0.2559	5	74253864	T	G	4.2e-09	-0.00974356	0.0018	685037	-5.77778	0.4411
1149	rs6919443	f11	6	104493098	A	G	9.06577e-05	-0.009488	0.00242392	-3.91432	681275	0.4869	6	104493098	A	G	4.3e-08	-0.00909357	0.0017	691422	-5.64706	0.4163
1150	rs6964833	f11	7	74101909	C	T	1.47152e-05	-0.02373	0.00547669	-4.33291	681275	0.0516	7	74101909	T	C	1.2e-16	-0.0156371	0.0019	767150	-8.26316	0.2567
1151	rs6971149	f11	7	77024300	T	C	0.0136999	0.005973	0.00242309	2.46504	681275	0.4994	7	77024300	T	C	3.3e-08	0.00966112	0.0019	692475	5.42105	0.3165
1152	rs7004961	f11	8	116918866	C	G	0.00100627	0.02224	0.00676241	3.28877	681275	0.0332	8	116918866	C	G	5.7e-10	0.0141473	0.0023	688525	6.26087	0.165
1153	rs7006629	f11	8	87519542	T	C	2.3316e-08	0.01398	0.00250295	5.5854	681275	0.3747	8	87519542	T	C	2.5e-10	0.010165	0.0017	691635	6.41176	0.4742
1154	rs7010763	f11	8	77342772	G	A	6.39382e-06	-0.01184	0.00262357	-4.51293	681275	0.3083	8	77342772	A	G	4.9e-16	-0.0158502	0.002	677284	-7.95	0.2906
1155	rs7017463	f11	8	77219423	G	A	6.76814e-05	-0.01257	0.00315489	-3.98429	681275	0.1798	8	77219423	A	G	2.1e-25	-0.0179978	0.0017	689384	-10.5882	0.493
1156	rs7024334	f11	9	109072075	G	T	2.79679e-08	0.01362	0.00245242	5.5537	681275	0.4229	9	109072075	T	G	3.1e-12	0.0133809	0.002	782431	6.9	0.2258
1157	rs7083450	f11	10	103984060	T	C	1.89571e-06	0.01687	0.00354097	4.76424	681275	0.1354	10	103984060	T	C	1.7e-12	0.0158503	0.0023	795609	6.91304	0.1612
1158	rs7117238	f11	11	78040259	A	G	4.77722e-10	-0.01519	0.00243967	-6.22625	681275	0.4418	11	78040259	A	G	2.5e-09	-0.0124646	0.0022	788879	-5.95455	0.168
1159	rs7123876	f11	11	72444583	C	T	1.89358e-07	-0.01481	0.00284289	-5.20949	681275	0.2385	11	72444583	T	C	2.2e-10	-0.0110913	0.0019	793551	-6.26316	0.246
1160	rs7124681	f11	11	47529947	A	C	0	0.02228	0.00262665	8.48227	681275	0.307	11	47529947	A	C	3.2e-58	0.0262999	0.0016	795474	16.4375	0.4133
1161	rs7133378	f11	12	124409502	A	G	0.0213357	0.007596	0.00329975	2.30199	681275	0.1606	12	124409502	A	G	9.4e-13	0.0117353	0.0018	784423	6.94444	0.3269
1162	rs7138803	f11	12	50247468	A	G	8.04199e-05	0.01001	0.00253858	3.94315	681275	0.3509	12	50247468	A	G	2.3e-71	0.0299997	0.0017	795588	17.6471	0.3772
1163	rs7141420	f11	14	79899454	T	C	7.15252e-06	0.01139	0.00253726	4.4891	681275	0.3517	14	79899454	T	C	3.2e-38	0.0211998	0.0016	783650	13.25	0.4806
1164	rs714447	f11	2	27028992	C	T	0.0168962	0.00579	0.00242365	2.38896	681275	0.4892	2	27028992	T	C	8.9e-11	0.0120898	0.002	675580	6.4	0.2624
1165	rs7147503	f11	14	101539384	T	C	0.00033865	-0.008686	0.00242369	-3.58379	681275	0.4888	14	101539384	T	C	2e-11	-0.0110908	0.0018	691094	-6.61111	0.3697
1166	rs715	f11	2	211543055	C	T	1.06547e-05	-0.01444	0.00327925	-4.40344	681275	0.1631	2	211543055	T	C	5.4e-16	-0.0156371	0.0019	626870	-8.26316	0.3194
1167	rs7162238	f11	15	61447827	G	A	0.000142436	0.009344	0.00245643	3.8039	681275	0.4179	15	61447827	A	G	2.8e-09	0.00982686	0.0018	682929	5.83333	0.4028
1168	rs716764	f11	3	82646519	C	T	0.00555159	-0.006816	0.00245785	-2.77315	681275	0.4162	3	82646519	T	C	6.3e-15	0.0178974	0.0023	691701	7.78261	0.1649
1169	rs7181498	f11	15	95271404	C	T	0.0163503	0.006444	0.00268388	2.401	681275	0.285	15	95271404	T	C	1e-19	0.0162703	0.0018	690980	9.05556	0.3691
1170	rs7186893	f11	16	24806420	T	G	0.00153758	-0.01379	0.0043536	-3.1675	681275	0.0846	16	24806420	T	G	6.5e-13	-0.01377	0.002	690831	-7.05	0.2686
1171	rs7195386	f11	16	24578458	C	T	3.63753e-11	0.01633	0.00246746	6.61814	681275	0.4056	16	24578458	T	C	1.1e-14	0.0127233	0.0017	687736	7.82353	0.4986
1172	rs719672	f11	6	51165634	C	A	1.71463e-12	-0.02089	0.00296064	-7.05592	681275	0.2127	6	51165634	A	C	5.6e-17	-0.0184989	0.0022	675917	-8.40909	0.195
1173	rs719802	f11	11	113234679	C	T	0.00444293	0.00695	0.00244299	2.84487	681275	0.4363	11	113234679	T	C	9.5e-09	0.00949789	0.0018	692544	5.61111	0.3803
1174	rs7217226	f11	17	2136065	G	T	5.24336e-12	-0.02	0.00289904	-6.89883	681275	0.2255	17	2136065	T	G	2.6e-14	-0.0123379	0.0017	788202	-7.64706	0.3596
1175	rs7235205	f11	18	63373762	G	A	1.614e-07	-0.01332	0.00254244	-5.23906	681275	0.3486	18	63373762	A	G	4.4e-14	-0.0137696	0.0019	789016	-7.42105	0.2657
1176	rs7235563	f11	18	73139335	G	C	7.71176e-05	0.01054	0.0026662	3.95319	681275	0.2914	18	73139335	C	G	4.3e-08	0.00925434	0.0018	692255	5.44444	0.358
1177	rs7239114	f11	18	45921214	A	G	0.000155545	0.01449	0.00383126	3.78205	681275	0.1127	18	45921214	A	G	1.2e-13	0.0116218	0.0017	769496	7.29412	0.4597
1178	rs7239883	f11	18	40147671	A	G	0.0131565	-0.007121	0.00287194	-2.47951	681275	0.2316	18	40147671	A	G	6.1e-14	-0.0118512	0.0017	791591	-7.41176	0.3878
1179	rs7243357	f11	18	56883319	G	T	4.60925e-05	0.01457	0.00357581	4.0746	681275	0.1323	18	56883319	T	G	9.1e-20	0.0193997	0.0021	791550	9.2381	0.1728
1180	rs7254892	f11	19	45389596	A	G	0.000832374	0.01894	0.00566761	3.3418	681275	0.048	19	45389596	A	G	4e-09	0.0280993	0.0048	717789	5.85417	0.03619
1181	rs7271567	f11	20	50871810	A	G	1.27387e-12	0.0249	0.00350847	7.09711	681275	0.1384	20	50871810	A	G	1e-10	0.0173935	0.0027	790474	6.44444	0.1025
1182	rs730228	f11	17	42239349	C	T	0.0155799	-0.005945	0.00245802	-2.41861	681275	0.416	17	42239349	T	C	9.5e-10	-0.0111925	0.002	634913	-6	0.3019
1183	rs7313220	f11	12	17196832	G	A	4.30097e-09	0.01542	0.00262594	5.87218	681275	0.3073	12	17196832	A	G	1.4e-12	0.0114025	0.0017	689327	7.17647	0.4861
1184	rs7323	f11	13	28009031	C	G	8.90661e-08	-0.03545	0.00662899	-5.34773	681275	0.0346	13	28009031	C	G	2.2e-20	-0.0177968	0.0019	691968	-9.36842	0.2737
1185	rs7323827	f11	13	94116675	G	A	0.0201983	-0.006103	0.00262761	-2.32264	681275	0.3066	13	94116675	A	G	3.3e-08	0.00957908	0.0018	689566	5.66667	0.325
1186	rs7326173	f11	13	59416408	G	A	1.35025e-12	0.02797	0.00394552	7.08906	681275	0.1054	13	59416408	A	G	2.1e-16	0.0166825	0.002	689182	8.35	0.2252
1187	rs7332115	f11	13	33147548	G	T	4.72937e-05	0.01356	0.00333283	4.06861	681275	0.1567	13	33147548	T	G	3.6e-21	0.0158509	0.0017	795567	9.35294	0.3734
1188	rs733594	f11	8	85077686	T	C	0.000107154	0.01036	0.00267438	3.87379	681275	0.2884	8	85077686	T	C	5.9e-14	0.0133811	0.0018	791828	7.66667	0.282
1189	rs740157	f11	7	77055885	G	A	3.27667e-05	0.01042	0.00250883	4.15333	681275	0.3704	7	77055885	A	G	1.8e-12	0.0107972	0.0016	787152	7.25	0.4322
1190	rs7488867	f11	12	103699685	T	C	0.000640132	-0.008639	0.00253045	-3.41401	681275	0.3559	12	103699685	T	C	8.4e-24	-0.0203997	0.002	635746	-10.2	0.2639
1191	rs7498665	f11	16	28883241	G	A	0	-0.03045	0.00344981	-8.82657	681275	0.1441	16	28883241	A	G	5.6e-60	-0.0271	0.0017	790299	-15.9412	0.4038
1192	rs7534091	f11	1	118864616	G	A	4.40471e-10	-0.01512	0.00242348	-6.23897	681275	0.491	1	118864616	A	G	1e-09	-0.010519	0.0019	788883	-5.94737	0.2507
1193	rs7535528	f11	1	2444414	A	G	0.000243017	-0.009063	0.00246981	-3.66951	681275	0.4032	1	2444414	A	G	1.4e-16	-0.0150883	0.0018	632868	-8.44444	0.3741
1194	rs755407	f11	9	126290554	C	T	0.0058801	0.008555	0.00310595	2.75439	681275	0.1872	9	126290554	T	C	2.3e-10	0.0107978	0.0018	790662	6.44444	0.2816
1195	rs7561278	f11	2	48954905	C	T	6.68974e-11	0.01592	0.00243893	6.52745	681275	0.4431	2	48954905	T	C	5.7e-14	0.0158506	0.0021	677253	7.57143	0.214
1196	rs756717	f11	16	72996162	A	G	1.26702e-10	-0.01692	0.00263097	-6.43108	681275	0.3052	16	72996162	A	G	5.4e-18	-0.0146288	0.0017	771976	-8.70588	0.3973
1197	rs7571367	f11	2	58818470	C	G	1.51354e-11	-0.01635	0.00242344	-6.7466	681275	0.4914	2	58818470	C	G	1.8e-15	-0.0138971	0.0018	789438	-7.88889	0.2816
1198	rs7573672	f11	2	59155105	A	G	5.97312e-06	-0.01143	0.00252466	-4.52734	681275	0.3596	2	59155105	A	G	5.1e-11	-0.0117351	0.0019	689905	-6.57895	0.2881
1199	rs7599312	f11	2	213413231	A	G	0.0196683	-0.01515	0.00649485	-2.33262	681275	0.0361	2	213413231	A	G	6.9e-24	-0.0185995	0.0019	780823	-9.78947	0.2652
1200	rs7600699	f11	2	156018263	G	C	2.95171e-10	-0.0161	0.00255503	-6.30129	681275	0.3414	2	156018263	C	G	6.4e-10	-0.0147455	0.0024	691202	-6.20833	0.1579
1201	rs7607369	f11	2	219279097	G	A	0.0130431	0.006782	0.00273183	2.48259	681275	0.2691	2	219279097	A	G	9.3e-13	0.0108938	0.0016	790384	7.3125	0.4387
1202	rs761423	f11	1	17301672	C	T	3.5332e-05	0.011	0.00265954	4.13606	681275	0.2939	1	17301672	T	C	5.5e-11	0.010519	0.0017	692545	6.64706	0.45
1203	rs7615297	f11	3	156299313	G	C	0.0001399	0.01818	0.00477373	3.80835	681275	0.0692	3	156299313	C	G	5.7e-10	0.0147455	0.0024	689710	6.20833	0.1465
1204	rs7630080	f11	3	53520140	G	A	0.0019256	0.02512	0.00809938	3.10147	681275	0.0229	3	53520140	A	G	4.1e-08	0.0167853	0.0031	783736	5.41935	0.07618
1205	rs7649970	f11	3	12392272	T	C	0.000228716	0.02584	0.00701224	3.68499	681275	0.0308	3	12392272	T	C	9.3e-13	0.0174949	0.0025	795502	7	0.1301
1206	rs7656367	f11	4	89196821	G	A	0.00232265	-0.008173	0.0026836	-3.04554	681275	0.2851	4	89196821	A	G	1.6e-08	-0.00925426	0.0017	685215	-5.76471	0.4893
1207	rs7685048	f11	4	95027784	T	C	0.00145619	-0.009472	0.00297555	-3.18328	681275	0.2098	4	95027784	T	C	4.1e-09	-0.00949761	0.0017	692398	-5.94118	0.4654
1208	rs7694732	f11	4	115124089	G	A	0.00825127	0.006759	0.00255867	2.64161	681275	0.3394	4	115124089	A	G	8.7e-09	0.0093356	0.0017	690622	5.82353	0.4378
1209	rs769674	f11	4	140881964	T	A	0.000294065	0.009921	0.00274025	3.62047	681275	0.2665	4	140881964	A	T	2.2e-13	0.0129858	0.0018	685942	7.5	0.3219
1210	rs7716123	f11	5	95794422	T	A	0.00907938	0.009506	0.00364347	2.60905	681275	0.1266	5	95794422	A	T	3e-11	0.0111931	0.0018	682767	6.66667	0.3868
1211	rs7727781	f11	5	165185571	C	T	0.00487492	0.007515	0.00266945	2.81518	681275	0.2902	5	165185571	T	C	1.9e-08	0.00917359	0.0017	683127	5.70588	0.4795
1212	rs7730898	f11	5	170459675	A	G	0.0234155	0.01061	0.00468105	2.26659	681275	0.0722	5	170459675	A	G	4.5e-20	0.016785	0.0018	792975	9.33333	0.271
1213	rs7761464	f11	6	33519417	A	C	4.59038e-05	0.0153	0.00375409	4.07556	681275	0.1181	6	33519417	A	C	2.5e-14	0.0146289	0.0019	684926	7.78947	0.2616
1214	rs7761673	f11	6	70357368	A	T	3.15422e-09	-0.03253	0.00549181	-5.92336	681275	0.0513	6	70357368	A	T	1.9e-09	-0.0118511	0.0021	691716	-6	0.2058
1215	rs7802342	f11	7	137435925	G	T	0.000175091	-0.01031	0.00274751	-3.75248	681275	0.2643	7	137435925	T	G	3.1e-10	-0.0112969	0.0019	683565	-6.36842	0.2896
1216	rs7818169	f11	8	11747232	T	C	0.00378009	-0.02077	0.00717208	-2.89595	681275	0.0294	8	11747232	T	C	1.9e-10	-0.0127229	0.0021	665193	-6.33333	0.2406
1217	rs7844647	f11	8	34503776	C	T	4.65821e-05	0.00987	0.00242378	4.07215	681275	0.488	8	34503776	T	C	2.8e-11	0.0115108	0.0018	793703	6.83333	0.2681
1218	rs7850825	f11	9	36997896	G	C	0.0243975	-0.006708	0.00298026	-2.25081	681275	0.2089	9	36997896	C	G	2.2e-08	-0.0104285	0.002	688642	-5.6	0.2406
1219	rs7869771	f11	9	94180627	C	A	0.0259848	0.005715	0.00256688	2.22644	681275	0.335	9	94180627	A	C	4.9e-13	0.0136414	0.0019	679436	7.36842	0.2647
1220	rs7871866	f11	9	131027982	C	G	4.70652e-08	0.01589	0.00290916	5.46206	681275	0.2233	9	131027982	C	G	2.3e-14	0.0186997	0.0024	683494	7.79167	0.1531
1221	rs7919	f11	16	70514828	C	A	0.000123839	-0.009317	0.00242731	-3.8384	681275	0.4705	16	70514828	A	C	1e-19	-0.0157442	0.0017	685991	-9.29412	0.4495
1222	rs7926233	f11	11	133183054	T	C	0.00253961	-0.01036	0.00343207	-3.01858	681275	0.1459	11	133183054	T	C	4.9e-08	-0.00893222	0.0017	683714	-5.52941	0.466
1223	rs7973955	f11	12	118409640	A	G	8.87501e-09	-0.01516	0.00263609	-5.75094	681275	0.3031	12	118409640	A	G	3.7e-11	-0.0118506	0.0019	684108	-6.63158	0.2847
1224	rs7981084	f11	13	54134548	C	T	1.72028e-06	0.01298	0.00271334	4.78378	681275	0.275	13	54134548	T	C	5.6e-11	0.0110908	0.0018	686707	6.61111	0.3594
1225	rs7994913	f11	13	78465097	C	A	0.000447355	-0.008528	0.00242932	-3.51045	681275	0.4642	13	78465097	A	C	2.7e-08	-0.00925434	0.0018	690787	-5.44444	0.3792
1226	rs8014483	f11	14	73347949	T	C	1.92856e-05	0.01059	0.00247835	4.27301	681275	0.395	14	73347949	T	C	1.9e-08	0.010165	0.0019	785784	5.73684	0.2382
1227	rs8017403	f11	14	79903406	C	G	0.0258022	0.007574	0.00339767	2.22918	681275	0.1495	14	79903406	C	G	1.2e-22	0.0170904	0.0017	785567	10.0588	0.3384
1228	rs8033995	f11	15	44013509	C	G	0.000952973	-0.008625	0.00261043	-3.30405	681275	0.314	15	44013509	C	G	1.4e-08	-0.0165797	0.0029	692600	-5.72414	0.09366
1229	rs8047395	f11	16	53798523	A	G	0	0.02566	0.00257324	9.97186	681275	0.3317	16	53798523	A	G	0	0.0641998	0.0017	788856	37.7647	0.4939
1230	rs8048267	f11	16	73090039	A	G	1.67914e-05	-0.01327	0.00308334	-4.30377	681275	0.1908	16	73090039	A	G	3.1e-08	-0.00974384	0.0019	734914	-5.47368	0.2816
1231	rs8061382	f11	16	69419083	A	T	0.00854129	0.02217	0.00843002	2.62989	681275	0.0211	16	69419083	A	T	2.7e-10	-0.0306994	0.0049	672827	-6.26531	0.03601
1232	rs8070454	f11	17	38160754	T	C	0.00805299	-0.006425	0.00242467	-2.64984	681275	0.4819	17	38160754	T	C	4.2e-09	-0.00925426	0.0017	795617	-5.76471	0.3869
1233	rs8071182	f11	17	55336155	A	G	0.01903	0.005954	0.00253908	2.34494	681275	0.3506	17	55336155	A	G	2.1e-09	0.0127235	0.0022	771437	6.04545	0.1735
1234	rs8092503	f11	18	52479487	G	A	8.15281e-12	-0.01803	0.00263757	-6.83584	681275	0.3025	18	52479487	A	G	2.3e-17	-0.0164771	0.0019	777619	-8.68421	0.2315
1235	rs8123881	f11	20	15819495	G	A	0.00272929	-0.01229	0.00410119	-2.99669	681275	0.0966	20	15819495	A	G	4.4e-16	-0.0195996	0.0024	793018	-8.16667	0.1299
1236	rs8192675	f11	3	170724883	C	T	9.36794e-05	-0.01153	0.00295156	-3.90641	681275	0.2145	3	170724883	T	C	1.4e-17	-0.0150883	0.0018	795515	-8.44444	0.2888
1237	rs825680	f11	16	73606563	T	A	3.51742e-07	0.01901	0.0037323	5.09338	681275	0.1197	16	73606563	A	T	6.7e-09	0.00974356	0.0018	680731	5.77778	0.4173
1238	rs845084	f11	10	125220036	A	G	3.47053e-07	0.01297	0.00254517	5.09592	681275	0.347	10	125220036	A	G	1.3e-12	0.0136414	0.002	685413	7	0.2678
1239	rs857601	f11	6	44805214	T	G	1.65666e-05	-0.0302	0.00701224	-4.30676	681275	0.0308	6	44805214	T	G	3e-08	0.00974384	0.0019	691300	5.47368	0.2811
1240	rs867275	f11	1	177930096	C	T	0.000246187	0.009587	0.00261497	3.66619	681275	0.312	1	177930096	T	C	1.5e-12	0.0119692	0.0018	795569	7.05556	0.2875
1241	rs868554	f11	16	20050466	G	C	2.33813e-13	-0.0186	0.00253825	-7.32788	681275	0.3511	16	20050466	C	G	1.2e-20	-0.0189995	0.002	681858	-9.5	0.2463
1242	rs879620	f11	16	4015729	T	C	0	0.02416	0.00257285	9.39037	681275	0.3319	16	4015729	T	C	5.3e-38	0.0230997	0.0018	688377	12.8333	0.3821
1243	rs891124	f11	16	71440756	T	C	0.00635754	-0.007059	0.0025869	-2.72875	681275	0.3249	16	71440756	T	C	6.6e-09	0.00982686	0.0018	779958	5.83333	0.2669
1244	rs901630	f11	6	98539519	T	C	0.00267588	-0.00756	0.00251773	-3.00271	681275	0.3642	6	98539519	T	C	1.9e-18	-0.0143908	0.0017	794597	-8.58824	0.3973
1245	rs903959	f11	8	142630782	A	T	4.5176e-06	0.01589	0.00346487	4.58603	681275	0.1426	8	142630782	A	T	1.6e-09	0.00991017	0.0018	689895	5.88889	0.3965
1246	rs925421	f11	4	60253877	G	A	0.000778124	0.008367	0.00248984	3.36046	681275	0.385	4	60253877	A	G	5.8e-09	0.0107972	0.002	674423	5.8	0.2657
1247	rs9299	f11	17	46669430	T	C	0.00180081	0.007761	0.0024865	3.12126	681275	0.3878	17	46669430	T	C	3.6e-11	0.0112969	0.0018	692577	6.72222	0.3529
1248	rs9302652	f11	16	53865975	T	C	0.000407095	-0.009101	0.00257422	-3.53544	681275	0.3312	16	53865975	T	C	9.3e-42	-0.0252998	0.0019	766561	-13.3158	0.2727
1249	rs930295	f11	2	50233352	C	A	0.0037358	0.0107	0.0036901	2.89965	681275	0.1229	2	50233352	A	C	1e-19	0.0211004	0.0023	690522	9.17391	0.1583
1250	rs9318686	f11	13	81012613	C	T	5.19135e-06	-0.01106	0.00242709	-4.5569	681275	0.4713	13	81012613	T	C	1e-08	-0.00982686	0.0018	690542	-5.83333	0.3375
1251	rs9326846	f11	5	111301546	G	A	2.03545e-05	-0.01052	0.00246892	-4.26097	681275	0.4041	5	111301546	A	G	7.1e-09	-0.0100793	0.0019	688531	-5.68421	0.311
1252	rs9349239	f11	6	42676480	G	A	0.00131816	0.007792	0.00242591	3.212	681275	0.4759	6	42676480	A	G	1.3e-12	0.0114025	0.0017	687917	7.17647	0.492
1253	rs9356039	f11	6	162975168	C	A	0.0236079	0.00549	0.0024255	2.26345	681275	0.4777	6	162975168	A	C	1.3e-08	0.00966097	0.0018	691915	5.72222	0.3379
1254	rs9356132	f11	6	164102214	C	T	7.27894e-06	-0.01135	0.00253045	-4.48536	681275	0.3559	6	164102214	T	C	3.3e-08	-0.00933552	0.0018	792719	-5.5	0.3166
1255	rs9361779	f11	6	64159064	A	C	5.09249e-07	0.01237	0.00246277	5.0228	681275	0.4106	6	64159064	A	C	1.6e-10	0.0102517	0.0017	690422	6.47059	0.4428
1256	rs9362662	f11	6	90296588	G	A	0.00845526	0.00663	0.00251773	2.63333	681275	0.3642	6	90296588	A	G	1.2e-10	0.0104284	0.0017	683953	6.58824	0.4799
1257	rs9364687	f11	6	163817911	T	G	0.00111758	-0.008189	0.00251264	-3.25912	681275	0.3677	6	163817911	T	G	1.9e-10	-0.00991032	0.0017	790296	-6.23529	0.4114
1258	rs9367368	f11	6	13189275	C	T	0.00194202	0.007517	0.00242565	3.09896	681275	0.477	6	13189275	T	C	1e-11	0.0112969	0.0018	786723	6.72222	0.3033
1259	rs9369992	f11	6	50976445	C	T	0.000184305	-0.009381	0.00250855	-3.73961	681275	0.3706	6	50976445	T	C	2.1e-26	-0.0183992	0.0017	689819	-10.8235	0.4647
1260	rs9394215	f11	6	34399872	A	G	0.0363849	-0.005162	0.00246679	-2.0926	681275	0.4063	6	34399872	A	G	3.6e-19	-0.0198	0.0022	682507	-9	0.1977
1261	rs9394312	f11	6	35672330	C	G	7.32255e-05	0.01044	0.00263267	3.96555	681275	0.3045	6	35672330	C	G	2.3e-10	0.010165	0.0017	691704	6.41176	0.4917
1262	rs945211	f11	1	32191798	C	G	1.70572e-05	0.01138	0.00264633	4.30029	681275	0.299	1	32191798	C	G	4.5e-13	0.0123377	0.0018	678874	7.22222	0.3637
1263	rs9463175	f11	6	9510030	T	C	3.15324e-08	-0.01759	0.00317927	-5.53271	681275	0.1763	6	9510030	T	C	4.2e-10	-0.0100797	0.0017	771669	-6.35294	0.3483
1264	rs9471341	f11	6	40381240	C	T	1.57607e-06	0.0156	0.00324909	4.80134	681275	0.1669	6	40381240	T	C	2.2e-08	0.0124646	0.0023	686274	5.69565	0.168
1265	rs947661	f11	1	156494916	A	G	0.00289816	0.007606	0.00255377	2.97834	681275	0.3421	1	156494916	A	G	1.1e-08	0.00991	0.0019	692580	5.57895	0.3215
1266	rs9478671	f11	6	155987825	G	A	0.000512563	-0.01726	0.00496819	-3.4741	681275	0.0635	6	155987825	A	G	1.7e-08	-0.011193	0.0021	688072	-5.71429	0.2087
1267	rs9507983	f11	13	28620036	C	T	0.000217574	-0.01276	0.00345081	-3.69769	681275	0.144	13	28620036	T	C	1.4e-18	-0.0155288	0.0018	692568	-8.66667	0.3928
1268	rs9538141	f11	13	59178258	A	G	0.00991423	0.006572	0.00254847	2.57881	681275	0.3451	13	59178258	A	G	3.5e-21	0.0163743	0.0017	676674	9.64706	0.491
1269	rs954018	f11	18	42598463	A	G	0.000207846	-0.009097	0.00245249	-3.70928	681275	0.4228	18	42598463	A	G	2.1e-13	-0.0123377	0.0018	795474	-7.22222	0.3053
1270	rs9540493	f11	13	66205704	G	A	1.06363e-08	0.01635	0.00285826	5.72026	681275	0.2348	13	66205704	A	G	8.1e-17	0.0135114	0.0017	785493	8.17647	0.4419
1271	rs9547153	f11	13	85903717	G	A	0.00023287	-0.009066	0.00246332	-3.6804	681275	0.41	13	85903717	A	G	8.7e-09	-0.00925426	0.0017	775400	-5.76471	0.3839
1272	rs9569808	f11	13	58631525	G	A	8.45781e-05	0.009586	0.00243854	3.93104	681275	0.4438	13	58631525	A	G	1e-19	0.0185995	0.002	692054	9.3	0.2303
1273	rs9611311	f11	22	40733951	C	T	2.38526e-09	0.01533	0.00256821	5.96913	681275	0.3343	22	40733951	T	C	2.5e-08	0.0117354	0.0022	692337	5.68182	0.1805
1274	rs962796	f11	13	54385284	C	T	0.00158588	-0.007832	0.00247966	-3.15849	681275	0.3938	13	54385284	T	C	5.9e-12	0.0146288	0.0022	692479	6.72727	0.2052
1275	rs9650755	f11	9	96484342	G	A	1.95067e-05	-0.01047	0.00245172	-4.27046	681275	0.4238	9	96484342	A	G	2.8e-15	-0.0153105	0.002	691183	-7.7	0.2664
1276	rs9688431	f11	6	73922654	C	T	3.01306e-10	0.01864	0.00295962	6.29811	681275	0.2129	6	73922654	T	C	2.4e-11	0.0230998	0.0035	789356	6.6	0.06034
1277	rs9787495	f11	10	103206115	A	G	1.46127e-07	-0.01571	0.00298818	-5.25737	681275	0.2074	10	103206115	A	G	3.1e-09	-0.00966097	0.0017	689779	-6.05882	0.4366
1278	rs980329	f11	2	60285100	C	T	8.07381e-10	-0.01565	0.00254742	-6.14347	681275	0.3457	2	60285100	T	C	2.5e-11	-0.0127228	0.002	692518	-6.65	0.2484
1279	rs9816226	f11	3	185834499	T	A	4.39816e-05	-0.03957	0.00968547	-4.0855	681275	0.0159	3	185834499	A	T	1.6e-52	-0.0322999	0.0021	778333	-15.381	0.1801
1280	rs9826951	f11	3	131438446	G	A	0.00554775	0.006948	0.00250525	2.77338	681275	0.373	3	131438446	A	G	4.1e-09	0.0119694	0.0022	691544	5.77273	0.1895
1281	rs9839172	f11	3	78469764	T	C	8.5178e-07	-0.01341	0.00272389	-4.92311	681275	0.2716	3	78469764	T	C	5e-09	-0.00949761	0.0017	789299	-5.94118	0.3451
1282	rs9845966	f11	3	13433158	G	T	7.23764e-06	0.01097	0.00244507	4.48658	681275	0.4331	3	13433158	T	G	2.5e-10	0.00982632	0.0017	778076	6.17647	0.4521
1283	rs9860935	f11	3	84782814	G	T	0.000858067	-0.008077	0.00242309	-3.33335	681275	0.4994	3	84782814	T	G	4.8e-10	0.0102521	0.0018	691365	6.11111	0.3877
1284	rs9862385	f11	3	107450331	G	A	4.81832e-07	0.02722	0.00540787	5.03341	681275	0.053	3	107450331	A	G	4.8e-08	-0.011511	0.0022	689159	-5.59091	0.184
1285	rs987237	f11	6	50803050	G	A	1.15521e-11	-0.02009	0.00296064	-6.78571	681275	0.2127	6	50803050	A	G	9.3e-84	-0.0409003	0.0021	795612	-19.4762	0.1803
1286	rs9900506	f11	17	78622376	A	G	0.010301	-0.006408	0.0024977	-2.56556	681275	0.3787	17	78622376	A	G	1.1e-09	-0.00991032	0.0017	686646	-6.23529	0.4535
1287	rs9921416	f11	16	54244754	T	C	0.00590523	-0.007543	0.00273992	-2.753	681275	0.2666	16	54244754	T	C	1.2e-08	-0.009416	0.0018	682666	-5.55556	0.4407
1288	rs9929792	f11	16	20371075	T	A	0.00270903	-0.01298	0.00432817	-2.99896	681275	0.0857	16	20371075	A	T	1.8e-20	0.0158509	0.0017	692063	9.35294	0.491
1289	rs9958194	f11	18	57720398	C	T	5.20232e-05	-0.01034	0.00255539	-4.04635	681275	0.3412	18	57720398	T	C	2.2e-19	-0.0159567	0.0018	692589	-8.88889	0.3739
1290	rs9962771	f11	18	58127567	G	C	0.00132613	0.01022	0.00318354	3.21026	681275	0.1757	18	58127567	C	G	5.9e-13	0.0158505	0.0022	690768	7.22727	0.1962
1291	rs9964756	f11	18	50441817	G	T	0.000955915	-0.01153	0.00349057	-3.30319	681275	0.1401	18	50441817	T	G	2.9e-09	-0.0163736	0.0028	691906	-5.85714	0.1033
1292	rs9965170	f11	18	44788274	A	G	0.000307352	-0.01213	0.00336102	-3.60902	681275	0.1535	18	44788274	A	G	2.5e-08	-0.00917359	0.0017	692261	-5.70588	0.429
1293	rs998584	f11	6	43757896	A	C	0.00454113	-0.006905	0.00243314	-2.8379	681275	0.4546	6	43757896	A	C	1.3e-14	-0.0124646	0.0017	757136	-7.70588	0.4775
1294	rs9989141	f11	14	94006257	T	C	9.58919e-07	0.01494	0.00304905	4.89989	681275	0.1965	14	94006257	T	C	3.6e-21	0.0161663	0.0017	752768	9.52941	0.3613

## Sheet: height
	SNP	k	CHR.x	POS.x	INC_ALLELE.x	DEC_ALLELE.x	P.x	BETA.x	SE.x	Z.x	N.x	MAF.x	CHR.y	POS.y	INC_ALLELE.y	DEC_ALLELE.y	P.y	BETA.y	SE.y	N.y	Z.y	MAF.y
1	rs10040098	f01	5	95674266	T	C	0.686679	0.00117421	0.00291103	0.403366	693529	0.21743	5	95674266	T	C	1.4e-11	0.0204973	0.0033	250656	6.66667	0.283
2	rs10048625	f01	2	1775648	T	C	0.761097	0.00080709	0.00265455	0.30404	693529	0.28698	2	1775648	T	C	5.8e-11	0.026587	0.004	250697	6.75	0.167
3	rs10059761	f01	5	67156083	A	G	0.222781	-0.00421304	0.00345567	-1.21917	693529	0.14048	5	67156083	A	G	4.1e-09	-0.0186706	0.0033	252082	-6.06061	0.29
4	rs10140922	f01	14	35830114	T	G	0.879423	0.000364719	0.00240421	0.1517	693529	0.47664	14	35830114	T	G	5.1e-11	-0.0186701	0.003	251616	-6.66667	0.373
5	rs10231643	f01	7	24075743	G	A	0.804748	0.000943331	0.00381596	0.247207	693529	0.11144	7	24075743	A	G	9.5e-09	-0.017026	0.0031	253231	-5.80645	0.317
6	rs10456432	f01	6	35671651	C	T	0.527458	-0.00364325	0.00576563	-0.631891	693529	0.04544	6	35671651	T	C	3.1e-11	-0.0240215	0.0037	252492	-6.75676	0.275
7	rs10490279	f01	2	37963194	T	A	0.138674	0.0103814	0.00701092	1.48075	693529	0.03025	2	37963194	A	T	5.5e-17	-0.0420003	0.005	236373	-8.4	0.083
8	rs10506042	f01	12	29000293	A	G	0.468455	0.00178745	0.00246546	0.724996	693529	0.38692	12	29000293	A	G	5.5e-10	0.0178371	0.003	246454	6.33333	0.425
9	rs10761129	f01	9	94486321	T	C	0.706632	-0.00247497	0.00657566	-0.376383	693529	0.03454	9	94486321	T	C	1.3e-08	-0.0186697	0.0035	237813	-5.71429	0.373
10	rs10767838	f01	11	30347927	G	A	0.259482	0.00283524	0.00251437	1.12762	693529	0.35193	11	30347927	A	G	2.6e-14	0.0240215	0.0033	241524	7.57576	0.233
11	rs10771455	f01	12	29027274	T	A	0.829403	0.000517713	0.00240274	0.215468	693529	0.48447	12	29027274	A	T	5.8e-11	-0.0204967	0.0034	237854	-6.47059	0.367
12	rs10779751	f01	1	11284336	G	A	0.0514499	0.0072422	0.00371832	1.94771	693529	0.11828	1	11284336	A	G	2e-10	0.0195478	0.0032	252962	6.5625	0.292
13	rs10787959	f01	10	121131313	G	A	0.0862694	0.00427037	0.00248941	1.71541	693529	0.36836	10	121131313	A	G	1.9e-16	0.0265872	0.0033	251977	8.18182	0.3
14	rs1079991	f01	6	30377860	A	G	0.140578	-0.00640709	0.00434779	-1.47364	693529	0.0832	6	30377860	A	G	2.3e-08	-0.0215504	0.0041	251412	-5.60976	0.133
15	rs10859614	f01	12	94309062	A	G	0.111871	0.0142623	0.0089709	1.58984	693529	0.01825	12	94309062	A	G	9.7e-09	-0.0227321	0.0042	253174	-5.71429	0.167
16	rs10872361	f01	6	130638922	T	C	0.550612	0.00302085	0.00506138	0.596843	693529	0.05987	6	130638922	T	C	1.3e-08	0.0253326	0.0046	249718	5.65217	0.108
17	rs10878982	f01	12	69824495	T	G	0.187189	0.00371976	0.00282026	1.31894	693529	0.23786	12	69824495	T	G	4.9e-10	0.0186706	0.0032	250674	6.25	0.4
18	rs10880969	f01	12	46827023	C	T	0.0464095	0.00713566	0.00358279	1.99165	693529	0.12896	12	46827023	T	C	6.2e-13	-0.0227331	0.0033	250472	-7.27273	0.163
19	rs10910	f01	15	74472199	T	C	0.0968734	0.00404894	0.00243882	1.6602	693529	0.41296	15	74472199	T	C	4.8e-16	0.0265872	0.0033	251300	8.18182	0.19
20	rs10942553	f01	5	88869137	G	A	0.300093	0.00254447	0.0024555	1.03623	693529	0.3958	5	88869137	A	G	2.9e-10	0.017837	0.0031	252027	6.12903	0.449
21	rs10956525	f01	8	131442851	C	T	0.673309	-0.00122186	0.00289808	-0.421611	693529	0.22014	8	131442851	T	C	1.5e-10	-0.0240205	0.0039	240352	-6.41026	0.175
22	rs10978176	f01	9	108396034	A	G	0.120098	-0.0037491	0.00241199	-1.55436	693529	0.45361	9	108396034	A	G	4.7e-08	-0.026587	0.005	253201	-5.4	0.108
23	rs11047239	f01	12	24207780	G	C	0.54878	-0.00410323	0.00684339	-0.59959	693529	0.0318	12	24207780	C	G	2.7e-13	-0.0215505	0.0032	253207	-7.1875	0.271
24	rs11073813	f01	15	89357446	G	A	0.428258	0.0019588	0.00247268	0.792176	693529	0.38096	15	89357446	A	G	1e-08	-0.0170255	0.0032	246965	-5.625	0.364
25	rs11172920	f01	12	59553821	A	G	0.606143	-0.00132929	0.00257821	-0.515586	693529	0.31812	12	59553821	A	G	2e-09	0.0170264	0.003	251354	6	0.409
26	rs11236294	f01	11	74739934	T	G	0.140659	0.00358954	0.00243633	1.47334	693529	0.41586	11	74739934	T	G	4.6e-09	0.0178376	0.0032	251313	5.9375	0.325
27	rs11601310	f01	11	48085189	A	G	0.459706	0.00235428	0.00318434	0.739332	693529	0.17167	11	48085189	A	G	5.5e-09	0.0204969	0.0038	251419	5.78947	0.242
28	rs11618507	f01	13	30172751	T	G	0.191018	0.00881274	0.00673976	1.30757	693529	0.03282	13	30172751	T	G	3.4e-10	0.0215513	0.0036	250240	6.38889	0.275
29	rs11651322	f01	17	28657748	C	T	0.770642	0.00316343	0.0108509	0.291536	693529	0.0124	17	28657748	T	C	1.6e-09	0.0369988	0.0062	252645	5.96774	0.05
30	rs11766331	f01	7	2930621	T	C	0.56879	-0.00356979	0.0062646	-0.569835	693529	0.0382	7	2930621	T	C	7.2e-09	0.0265861	0.0047	250271	5.74468	0.167
31	rs11855014	f01	15	85728834	A	G	0.0761165	-0.00425966	0.0024016	-1.77368	693529	0.49829	15	85728834	A	G	9.2e-11	-0.0204967	0.0034	250423	-6.47059	0.246
32	rs11871238	f01	17	54694286	A	G	0.688161	0.00289191	0.00720542	0.401352	693529	0.02859	17	54694286	A	G	2e-08	0.0349986	0.0062	253144	5.64516	0.1
33	rs1195968	f01	11	64946858	C	T	0.317035	0.00240917	0.0024078	1.00057	693529	0.46409	11	64946858	T	C	5.1e-13	-0.0215505	0.0032	253216	-7.1875	0.3
34	rs11970421	f01	6	34553163	T	C	0.150941	-0.00406381	0.00282952	-1.43622	693529	0.23561	6	34553163	T	C	7e-17	-0.0470002	0.0057	251791	-8.24561	0.093
35	rs1199734	f01	13	21570246	G	T	0.926934	-0.000221638	0.00241692	-0.0917028	693529	0.44377	13	21570246	T	G	1.6e-08	-0.0204973	0.0039	241041	-5.64103	0.167
36	rs12025792	f01	1	93107408	T	C	0.165161	0.00719445	0.00518361	1.38792	693529	0.0569	1	93107408	T	C	2.4e-12	0.0195478	0.003	252216	7	0.325
37	rs12055154	f01	5	176675423	G	A	0.474142	0.00731527	0.0102203	0.715756	693529	0.014	5	176675423	A	G	2.1e-09	0.0589981	0.0099	243553	5.9596	0.026
38	rs12204109	f01	6	166498201	G	A	0.94052	0.000396559	0.00531468	0.0746158	693529	0.05396	6	166498201	A	G	1.7e-08	0.0195474	0.0038	245590	5.52632	0.25
39	rs12204421	f01	6	33628863	G	A	0.698868	-0.00131513	0.00339959	-0.386849	693529	0.14611	6	33628863	A	G	1e-14	0.0265866	0.0034	248945	7.94118	0.216
40	rs12219567	f01	10	105483694	C	T	0.223618	-0.00313299	0.00257443	-1.21696	693529	0.31988	10	105483694	T	C	1.2e-08	-0.0186699	0.0034	245881	-5.88235	0.195
41	rs12331496	f01	4	145989190	A	G	0.569166	0.00202329	0.00355412	0.56928	693529	0.13142	4	145989190	A	G	1.7e-11	0.0369994	0.0055	253163	6.72727	0.102
42	rs1239941	f01	13	51111766	G	A	0.274477	0.00385664	0.0035291	1.09281	693529	0.13363	13	51111766	A	G	3.2e-19	0.0359997	0.004	235468	9	0.11
43	rs12441344	f01	15	67447895	G	A	0.825228	-0.000593745	0.00268874	-0.220826	693529	0.27517	15	67447895	A	G	2.6e-09	0.0195483	0.0036	251430	5.83333	0.233
44	rs12496416	f01	3	59714910	G	T	0.120414	-0.00405846	0.00261324	-1.55304	693529	0.30288	3	59714910	T	G	5e-08	-0.0162204	0.003	251075	-5.66667	0.458
45	rs12525327	f01	6	127107248	G	A	0.606693	-0.00604754	0.0117474	-0.514799	693529	0.01056	6	127107248	A	G	2.5e-12	0.027762	0.004	237340	7	0.175
46	rs12592318	f01	15	84219700	A	G	0.186944	-0.00481024	0.00364502	-1.31967	693529	0.12387	15	84219700	A	G	4.7e-09	-0.0186699	0.0034	251894	-5.88235	0.193
47	rs12624843	f01	20	36989096	A	G	0.0813427	-0.00490322	0.00281318	-1.74295	693529	0.23961	20	36989096	A	G	3e-08	-0.0162199	0.0031	251396	-5.48387	0.398
48	rs12882850	f01	14	56111707	A	G	0.0456331	0.00494012	0.00247158	1.99877	693529	0.38185	14	56111707	A	G	1.3e-08	0.0162199	0.0031	253076	5.48387	0.333
49	rs12950691	f01	17	54686011	C	T	0.535056	-0.00177194	0.00285656	-0.620306	693529	0.22927	17	54686011	T	C	2.4e-08	-0.0170255	0.0032	252845	-5.625	0.246
50	rs12987566	f01	2	172152646	T	C	0.0711248	0.00704837	0.00390561	1.80468	693529	0.1057	2	172152646	T	C	1.2e-12	0.0227331	0.0033	251827	7.27273	0.225
51	rs12992177	f01	2	232312968	G	C	0.0417964	0.0090381	0.00444014	2.03554	693529	0.07945	2	232312968	C	G	5.2e-12	0.0349995	0.0051	243626	6.86275	0.167
52	rs13123498	f01	4	144316247	T	C	0.115488	-0.00435746	0.0027684	-1.574	693529	0.25128	4	144316247	T	C	2.4e-10	-0.0178371	0.003	253033	-6.33333	0.358
53	rs13128082	f01	4	146194439	C	T	0.0970211	-0.0074671	0.00449969	-1.65947	693529	0.07717	4	146194439	T	C	9.7e-09	0.0204973	0.0039	247763	5.64103	0.263
54	rs1321666	f01	1	118492052	C	T	0.97384	-7.89014e-05	0.00240605	-0.032793	693529	0.46956	1	118492052	T	C	2.8e-08	-0.0162204	0.003	245536	-5.66667	0.469
55	rs13248671	f01	8	145279531	A	T	0.096306	0.00435494	0.00261867	1.66303	693529	0.30067	8	145279531	A	T	3.9e-08	0.0162204	0.003	235736	5.66667	0.467
56	rs1326021	f01	20	54844146	T	C	0.19146	0.00478118	0.00366017	1.30627	693529	0.12268	20	54844146	T	C	1e-13	-0.0227325	0.0032	253014	-7.5	0.325
57	rs13293217	f01	9	96082919	G	A	0.286597	0.00257244	0.00241404	1.06562	693529	0.44927	9	96082919	A	G	1.7e-08	0.0162204	0.003	252825	5.66667	0.426
58	rs13393800	f01	2	233442091	A	G	0.107689	0.00438771	0.00272755	1.60867	693529	0.26297	2	233442091	A	G	1.2e-17	0.0265873	0.0032	253130	8.4375	0.242
59	rs1361161	f01	6	141916472	C	T	0.170432	0.00503817	0.0036753	1.37082	693529	0.12151	6	141916472	T	C	3.2e-11	0.0227326	0.0036	253119	6.66667	0.208
60	rs1374463	f01	15	85211258	C	T	0.0409438	-0.00784442	0.00383759	-2.0441	693529	0.11001	15	85211258	T	C	1.8e-11	0.0265862	0.0041	241304	6.58537	0.136
61	rs1383264	f01	6	32739967	T	A	0.0972369	0.00490145	0.00295553	1.6584	693529	0.20857	6	32739967	A	T	2.2e-13	0.0204975	0.0031	249499	7.09677	0.483
62	rs1383484	f01	15	84522755	T	C	0.123307	-0.00375986	0.00243982	-1.54104	693529	0.41183	15	84522755	T	C	5.8e-16	0.0265866	0.0034	251737	7.94118	0.2
63	rs1398243	f01	4	145514461	A	G	0.10267	-0.00562196	0.00344473	-1.63205	693529	0.14155	4	145514461	A	G	8.3e-12	-0.0500004	0.0074	252557	-6.75676	0.042
64	rs1490149	f01	4	145380958	C	G	0.903494	0.000296991	0.00244944	0.121249	693529	0.40165	4	145380958	C	G	9.3e-22	0.030968	0.0032	247396	9.6875	0.325
65	rs1537004	f01	9	16734645	G	A	0.0528546	-0.00784133	0.00405005	-1.93611	693529	0.09739	9	16734645	A	G	8.9e-10	-0.0319861	0.0052	253211	-6.15385	0.075
66	rs1546391	f01	3	114697457	G	C	0.200244	0.00639227	0.00499062	1.28086	693529	0.0617	3	114697457	C	G	6.8e-11	-0.0389992	0.006	252896	-6.5	0.059
67	rs1550434	f01	15	74331211	T	C	0.246374	0.00429804	0.00370776	1.1592	693529	0.11906	15	74331211	T	C	7.4e-11	-0.0195478	0.0032	252278	-6.5625	0.292
68	rs1552173	f01	17	76718842	T	C	0.0588485	-0.00454352	0.00240484	-1.88932	693529	0.47399	17	76718842	T	C	7.9e-10	-0.0170256	0.0029	251775	-6.2069	0.458
69	rs1599473	f01	8	120475358	T	G	0.0667346	-0.0149004	0.00812694	-1.83346	693529	0.02233	8	120475358	T	G	1e-14	-0.0265866	0.0034	252557	-7.94118	0.15
70	rs1610265	f01	3	99420192	T	C	0.765383	0.0011438	0.00383287	0.298419	693529	0.11032	3	99420192	T	C	1.7e-08	0.0319845	0.0057	245471	5.61404	0.117
71	rs1623316	f01	11	118757219	G	C	0.0503424	-0.00483089	0.00246846	-1.95704	693529	0.3844	11	118757219	C	G	4.2e-09	-0.024021	0.0043	215205	-5.81395	0.35
72	rs1625895	f01	17	7578115	C	T	0.324566	0.0081649	0.00828824	0.985118	693529	0.02145	17	7578115	T	C	3.9e-10	-0.0299338	0.0047	240612	-6.38298	0.093
73	rs1658343	f01	3	58009018	C	T	0.431516	0.00427916	0.00544007	0.7866	693529	0.05136	3	58009018	T	C	3.5e-13	0.0215504	0.0031	253093	7.41935	0.308
74	rs16920907	f01	8	57568972	T	G	0.358456	-0.00251504	0.00273877	-0.918311	693529	0.25965	8	57568972	T	G	2.1e-08	0.0227325	0.0043	239511	5.5814	0.125
75	rs16949934	f01	18	46277226	A	G	0.250832	-0.0097356	0.00847805	-1.14833	693529	0.02048	18	46277226	A	G	1.6e-08	-0.0288703	0.0052	239740	-5.57692	0.093
76	rs16957316	f01	16	67344399	T	C	0.753932	-0.0035783	0.0114155	-0.313459	693529	0.01119	16	67344399	T	C	1.6e-08	-0.0309686	0.0055	253222	-5.63636	0.067
77	rs16968242	f01	15	76740219	G	C	0.0582648	-0.0166731	0.00880451	-1.8937	693529	0.01896	15	76740219	C	G	1.7e-09	-0.0349989	0.0058	253238	-6.03448	0.075
78	rs1696845	f01	10	123397000	G	A	0.105048	-0.00540084	0.00333208	-1.62086	693529	0.1534	10	123397000	A	G	5.5e-09	-0.0215512	0.0039	252782	-5.89744	0.127
79	rs16994718	f01	4	38688362	T	C	0.192115	-0.00440655	0.00337836	-1.30435	693529	0.14834	4	38688362	T	C	1.5e-09	-0.0240216	0.0041	252251	-6.09756	0.092
80	rs17000211	f01	19	10369086	T	C	0.380262	-0.00350342	0.0039929	-0.877413	693529	0.10055	19	10369086	T	C	1.5e-08	-0.0195475	0.0037	250083	-5.67568	0.183
81	rs17021591	f01	12	94198612	G	A	0.656233	-0.00186386	0.00418732	-0.44512	693529	0.09041	12	94198612	A	G	2e-14	0.0420007	0.0055	252764	7.63636	0.125
82	rs17088190	f01	8	24111330	T	C	0.809783	-0.000583403	0.00242371	-0.240706	693529	0.43259	8	24111330	T	C	9.8e-17	-0.0277615	0.0034	251347	-8.23529	0.212
83	rs17113369	f01	1	95787223	C	T	0.985289	0.000112358	0.00609357	0.0184388	693529	0.04047	1	95787223	T	C	5.9e-09	0.0730022	0.013	188545	5.61538	0.008
84	rs1714383	f01	4	40151912	T	C	0.0897058	0.0104933	0.00618362	1.69695	693529	0.03925	4	40151912	T	C	1.1e-08	0.0186699	0.0034	253233	5.88235	0.267
85	rs17181956	f01	2	218146080	T	C	0.178819	-0.00716701	0.00533101	-1.3444	693529	0.05361	2	218146080	T	C	3.6e-09	-0.0277622	0.0047	249031	-5.95745	0.142
86	rs17197170	f01	14	21977962	G	A	0.0760172	0.0179021	0.0100898	1.77428	693529	0.01437	14	21977962	A	G	7.2e-13	-0.0299339	0.0041	251424	-7.31707	0.158
87	rs17316696	f01	3	112831556	G	C	0.0495728	-0.00522709	0.00266195	-1.96363	693529	0.28433	3	112831556	C	G	4.5e-10	-0.0186706	0.0032	253144	-6.25	0.325
88	rs17330192	f01	6	17589375	C	T	0.198382	-0.011906	0.0092569	-1.28618	693529	0.01712	6	17589375	T	C	1.8e-08	-0.0178365	0.0033	252765	-5.75758	0.2
89	rs17369123	f01	1	172355841	T	C	0.108678	-0.0181213	0.0112964	-1.60416	693529	0.01143	1	172355841	T	C	1.4e-16	0.0309673	0.0038	253167	8.15789	0.233
90	rs17508548	f01	6	29563067	G	T	0.575292	0.00166157	0.00296563	0.560275	693529	0.20665	6	29563067	T	G	2.1e-13	0.0339973	0.0046	253210	7.3913	0.1
91	rs17572109	f01	2	219093934	A	G	0.288738	-0.010967	0.0103375	-1.06089	693529	0.01368	2	219093934	A	G	1.8e-14	-0.0277616	0.0037	249542	-7.56757	0.2
92	rs17659078	f01	11	2284590	A	C	0.251261	0.00481634	0.00419801	1.14729	693529	0.0899	11	2284590	A	C	5.6e-10	0.0195473	0.0034	249948	6.17647	0.258
93	rs17798781	f01	18	47067159	T	C	0.440234	-0.00209922	0.00271991	-0.771798	693529	0.26528	18	47067159	T	C	6e-09	-0.0195482	0.0035	251239	-6	0.192
94	rs17806888	f01	3	67416322	C	T	0.345839	0.00666816	0.00707353	0.942691	693529	0.0297	3	67416322	T	C	2.9e-12	0.0339973	0.0048	245828	7.08333	0.092
95	rs17813106	f01	21	30499897	C	A	0.684761	0.0041089	0.0101211	0.405975	693529	0.01428	21	30499897	A	C	2.9e-08	-0.030968	0.0056	249792	-5.53571	0.093
96	rs1856370	f01	6	141279468	T	C	0.0412706	-0.00496017	0.0024305	-2.0408	693529	0.4231	6	141279468	T	C	2.1e-10	-0.0186706	0.0032	252230	-6.25	0.308
97	rs1879530	f01	15	89445784	A	G	0.476912	-0.00359387	0.0050527	-0.711277	693529	0.06009	15	89445784	A	G	8.1e-10	-0.0240216	0.0041	239117	-6.09756	0.167
98	rs2034172	f01	3	55411763	G	A	0.45541	-0.00246346	0.00330034	-0.746425	693529	0.15704	3	55411763	A	G	4.1e-08	-0.0170263	0.0033	252309	-5.45455	0.383
99	rs2067564	f01	2	232728437	C	T	0.220428	-0.00403836	0.00329557	-1.22539	693529	0.1576	2	232728437	T	C	5.9e-14	-0.0215504	0.0031	246731	-7.41935	0.492
[truncated: 833 more rows]

## Sheet: DBP
	SNP	k	CHR.x	POS.x	INC_ALLELE.x	DEC_ALLELE.x	P.x	BETA.x	SE.x	Z.x	N.x	MAF.x	CHR.y	POS.y	INC_ALLELE.y	DEC_ALLELE.y	P.y	BETA.y	SE.y	N.y	Z.y	MAF.y
[truncated: 1,132 more rows]

[truncated: 22 more sheets: SBP, PP, HDL, LDL, TC, TG, HbA1c, eGFR, ANM, PLT, RBC, MCV, HCT, MCH, MCHC, HGB, MONO, NEUT, EO, BASO …]
